# Supplementary material for: ﻿ Onygenales from marine sediments: diversity, novel taxa, global distribution, and adaptability to the marine environment
Source: IMA Fungus. 2025 Sep 4;16:e158470. doi: 10.3897/imafungus.16.158470 (PMC12457909; doi:10.3897/imafungus.16.158470)
Supplement: XML Treatment for Deilomyces [file imafungus.16.158470-treatment1.xml]

<!DOCTYPE tp:taxon-treatment
  PUBLIC "-//TaxonX//DTD Taxonomic Treatment Publishing DTD v0 20100105//EN" "tax-treatment-NSO.dtd">
<tp:taxon-treatment xmlns:tp="http://www.plazi.org/taxpub"><tp:treatment-meta><kwd-group><label>Taxon classification</label><kwd>
                <named-content content-type="kingdom">Animalia</named-content>
              </kwd><kwd>
                <named-content content-type="order">Onygenales</named-content>
              </kwd><kwd>
                <named-content content-type="family">Gymnoascaceae</named-content>
              </kwd></kwd-group><mixed-citation publication-type="journal"><person-group><name><surname>Guerra-Mateo</surname><given-names>Daniel</given-names></name><name><surname>Gené</surname><given-names>Josepa</given-names></name><name><surname>Becker</surname><given-names>Pierre</given-names></name><name><surname>Cano-Lira</surname><given-names>José F.</given-names></name></person-group><article-title>﻿ <italic><tp:taxon-name><tp:taxon-name-part taxon-name-part-type="order">Onygenales</tp:taxon-name-part></tp:taxon-name></italic> from marine sediments: diversity, novel taxa, global distribution, and adaptability to the marine environment</article-title><source>IMA Fungus</source><day>04</day><month>09</month><year>2025</year><volume>16</volume><pub-id pub-id-type="doi">10.3897/imafungus.16.158470</pub-id></mixed-citation></tp:treatment-meta><tp:nomenclature><label>﻿</label><tp:taxon-name><object-id xmlns:xlink="http://www.w3.org/1999/xlink" content-type="arpha" xlink:type="simple">A5C9A91F-D80B-548F-A4C0-2A2E72748845</object-id>
              <tp:taxon-name-part taxon-name-part-type="genus" reg="Deilomyces">Deilomyces</tp:taxon-name-part>
              <object-id xmlns:xlink="http://www.w3.org/1999/xlink" content-type="mycobank" xlink:type="simple">856502</object-id>
            </tp:taxon-name><tp:taxon-authority>Guerra-Mateo, Gené &amp; Cano</tp:taxon-authority><tp:taxon-status xmlns:xlink="http://www.w3.org/1999/xlink" xlink:type="simple">gen. nov.</tp:taxon-status></tp:nomenclature><tp:treatment-sec sec-type="etymology" id="SECID0EGHBK"><title>Etymology.</title><p>Greek <italic>deilós</italic> (δειλός), timid, and Greek <italic>múkēs</italic> (μύκης), fungus, referring to the slow growth in culture and restricted production of ascomata.</p></tp:treatment-sec><tp:treatment-sec sec-type="Classification" id="SECID0EQHBK"><title>Classification.</title><p><italic><tp:taxon-name><tp:taxon-name-part taxon-name-part-type="class">Eurotiomycetes</tp:taxon-name-part></tp:taxon-name></italic>, <italic><tp:taxon-name><tp:taxon-name-part taxon-name-part-type="order">Onygenales</tp:taxon-name-part></tp:taxon-name></italic>, <italic>Incertae sedis</italic></p></tp:treatment-sec><tp:treatment-sec sec-type="type species" id="SECID0EDIBK"><title>Type species.</title><p><italic><tp:taxon-name><tp:taxon-name-part taxon-name-part-type="genus" reg="Deilomyces">Deilomyces</tp:taxon-name-part> <tp:taxon-name-part taxon-name-part-type="species" reg="minimus">minimus</tp:taxon-name-part></tp:taxon-name></italic> Guerra-Mateo, Gené &amp; Cano</p></tp:treatment-sec><tp:treatment-sec sec-type="description" id="SECID0EUIBK"><title>Description.</title><p><bold><italic>Mycelium</italic></bold> composed of hyaline, septate, branched, smooth-walled hyphae. <bold><italic>Asexual morph</italic></bold><tp:taxon-name><tp:taxon-name-part taxon-name-part-type="genus" reg="Chrysosporium">Chrysosporium</tp:taxon-name-part></tp:taxon-name>-like. <bold><italic>Conidia</italic></bold> thallic, terminal, intercalary, occasionally lateral, hyaline to subhyaline, smooth-walled to tuberculate, thick-walled; <bold><italic>terminal and lateral conidia</italic></bold> aseptate, subglobose to obpyriform or short clavate with truncated base; <bold><italic>intercalary conidia</italic></bold> alternate, frequently disposed in a knuckle joint position, 0–1-septate, subglobose, subcylindrical, obpyriform, or short clavate with truncated base. <bold><italic>Sexual morph</italic></bold> with gymnothecial ascomata. <bold><italic>Gymnothecia</italic></bold> superficial, single or aggregated, globose or subglobose; peridium composed of a subtle network of septate, branched, anastomosed, hyaline, smooth- and thick-walled hyphae; peridial appendages absent. <bold><italic>Asci</italic></bold> 8-spored, evanescent, globose, subglobose, or pyriform. <bold><italic>Ascospores</italic></bold> unicellular, smooth- and thick-walled, globose, subglobose, ellipsoidal, or irregularly shaped.</p></tp:treatment-sec></tp:taxon-treatment>
