# Supplementary material for: ﻿ Onygenales from marine sediments: diversity, novel taxa, global distribution, and adaptability to the marine environment
Source: IMA Fungus. 2025 Sep 4;16:e158470. doi: 10.3897/imafungus.16.158470 (PMC12457909; doi:10.3897/imafungus.16.158470)
Supplement: XML Treatment for Deilomyces minimus [file imafungus.16.158470-treatment2.xml]

<!DOCTYPE tp:taxon-treatment
  PUBLIC "-//TaxonX//DTD Taxonomic Treatment Publishing DTD v0 20100105//EN" "tax-treatment-NSO.dtd">
<tp:taxon-treatment xmlns:tp="http://www.plazi.org/taxpub"><tp:treatment-meta><kwd-group><label>Taxon classification</label><kwd>
                <named-content content-type="kingdom">Animalia</named-content>
              </kwd><kwd>
                <named-content content-type="order">Onygenales</named-content>
              </kwd><kwd>
                <named-content content-type="family">Gymnoascaceae</named-content>
              </kwd></kwd-group><mixed-citation publication-type="journal"><person-group><name><surname>Guerra-Mateo</surname><given-names>Daniel</given-names></name><name><surname>Gené</surname><given-names>Josepa</given-names></name><name><surname>Becker</surname><given-names>Pierre</given-names></name><name><surname>Cano-Lira</surname><given-names>José F.</given-names></name></person-group><article-title>﻿ <italic><tp:taxon-name><tp:taxon-name-part taxon-name-part-type="order">Onygenales</tp:taxon-name-part></tp:taxon-name></italic> from marine sediments: diversity, novel taxa, global distribution, and adaptability to the marine environment</article-title><source>IMA Fungus</source><day>04</day><month>09</month><year>2025</year><volume>16</volume><pub-id pub-id-type="doi">10.3897/imafungus.16.158470</pub-id></mixed-citation></tp:treatment-meta><tp:nomenclature><label>﻿</label><tp:taxon-name><object-id xmlns:xlink="http://www.w3.org/1999/xlink" content-type="arpha" xlink:type="simple">60309B22-B242-57AA-96C5-291380F88D23</object-id>
              <tp:taxon-name-part taxon-name-part-type="genus" reg="Deilomyces">Deilomyces</tp:taxon-name-part>
              <tp:taxon-name-part taxon-name-part-type="species" reg="minimus">minimus</tp:taxon-name-part>
              <object-id xmlns:xlink="http://www.w3.org/1999/xlink" content-type="mycobank" xlink:type="simple">856503</object-id>
            </tp:taxon-name><tp:taxon-authority>Guerra-Mateo, Gené &amp; Cano</tp:taxon-authority><tp:taxon-status xmlns:xlink="http://www.w3.org/1999/xlink" xlink:type="simple">sp. nov.</tp:taxon-status><xref ref-type="fig" rid="F5">Fig. 6</xref></tp:nomenclature><tp:treatment-sec sec-type="etymology" id="SECID0ECMBK"><title>Etymology.</title><p>Latin <italic><tp:taxon-name><tp:taxon-name-part taxon-name-part-type="genus" reg="Deilomyces"/><tp:taxon-name-part taxon-name-part-type="species" reg="minimus">minimus</tp:taxon-name-part></tp:taxon-name></italic>, small, referring to the small size of reproductive structures.</p><fig id="F5" position="float" orientation="portrait"><object-id xmlns:xlink="http://www.w3.org/1999/xlink" content-type="doi" xlink:type="simple">10.3897/imafungus.16.158470.figure6</object-id><object-id xmlns:xlink="http://www.w3.org/1999/xlink" content-type="arpha" xlink:type="simple">32FB3FC2-A630-5518-8B9D-34716F8437B8</object-id><label>Figure 6.</label><caption><p><italic><tp:taxon-name><tp:taxon-name-part taxon-name-part-type="genus" reg="Deilomyces">Deilomyces</tp:taxon-name-part> <tp:taxon-name-part taxon-name-part-type="species" reg="minimus">minimus</tp:taxon-name-part></tp:taxon-name></italic> (ex-type <abbrev xmlns:xlink="http://www.w3.org/1999/xlink" xlink:title="Faculty of Medicine in Reus" id="ABBRID0EFNBK" xlink:type="simple">FMR</abbrev> 20744). A. Colonies on <abbrev xmlns:xlink="http://www.w3.org/1999/xlink" xlink:title="potato dextrose agar" id="ABBRID0EJNBK" xlink:type="simple">PDA</abbrev>, <abbrev xmlns:xlink="http://www.w3.org/1999/xlink" xlink:title="phytone yeast extract agar" id="ABBRID0ENNBK" xlink:type="simple">PYE</abbrev>, and <abbrev xmlns:xlink="http://www.w3.org/1999/xlink" xlink:title="oatmeal agar" id="ABBRID0ERNBK" xlink:type="simple">OA</abbrev> after 14 days at 25 °C. B, C. Ascomata. D. Peridial hyphae. E. Asc. F. Ascospores under light microscopy. G. Ascospore surface under <abbrev xmlns:xlink="http://www.w3.org/1999/xlink" xlink:title="Scanning electron microscopy" id="ABBRID0E5NBK" xlink:type="simple">SEM</abbrev>. H–K. Fertile hyphae and arthroconidia. L. Arthroconidia under <abbrev xmlns:xlink="http://www.w3.org/1999/xlink" xlink:title="Scanning electron microscopy" id="ABBRID0EROBK" xlink:type="simple">SEM</abbrev>. Scale bars: 50 µm (C); 10 µm (D–F, H–K); 2 µm (G); 2.5 µm (L).</p></caption><graphic xmlns:xlink="http://www.w3.org/1999/xlink" xlink:href="imafungus-16-e158470-g006.jpg" position="float" orientation="portrait" xlink:type="simple" id="oo_1409051.jpg"><uri content-type="original_file" xlink:type="simple">https://binary.pensoft.net/fig/1409051</uri></graphic></fig></tp:treatment-sec><tp:treatment-sec sec-type="material" id="SECID0E1OBK"><title>Type.</title><p>Spain • Catalonia, Mediterranean coast, Estartit, discharging area of the Ter River, <named-content xmlns:xlink="http://www.w3.org/1999/xlink" content-type="dwc:verbatimCoordinates" xlink:type="simple"><named-content content-type="geo-json" specific-use="{&#34;type&#34;:&#34;Point&#34;,&#34;coordinates&#34;:[3.218611,42.026111]}" id="NCID0EDPBK" xlink:type="simple">42°1'34"N, 3°13'7"E</named-content></named-content>, from sediments at 27 m depth, April 2023, D. Guerra-Mateo &amp; J. Gené (holotype CBS H-25613; cultures ex-type <abbrev xmlns:xlink="http://www.w3.org/1999/xlink" xlink:title="Faculty of Medicine in Reus" id="ABBRID0EIPBK" xlink:type="simple">FMR</abbrev> 20744, CBS 152721).</p></tp:treatment-sec><tp:treatment-sec sec-type="description" id="SECID0EMPBK"><title>Description.</title><p><bold><italic>Saprobic</italic></bold> on marine sediments. <bold><italic>Mycelium</italic></bold> immersed and superficial, composed of hyaline, septate, branched, smooth-walled, 1.5–2 µm wide hyphae. <bold><italic>Asexual morph</italic></bold><tp:taxon-name><tp:taxon-name-part taxon-name-part-type="genus" reg="Chrysosporium">Chrysosporium</tp:taxon-name-part></tp:taxon-name>-like. <bold><italic>Conidia</italic></bold> thallic, terminal or intercalary, occasionally lateral on short stalks, hyaline to subhyaline, smooth-walled to tuberculate, thick-walled; <bold><italic>terminal and lateral conidia</italic></bold> on straight or slightly curved branches, aseptate, subglobose, obpyriform, or short clavate with truncated base, 3–4.5 × 2.5–3 µm; <bold><italic>intercalary conidia</italic></bold> alternate, frequently disposed in a knuckle joint position, 0–(1)-septate, constricted at septum, subglobose, subcylindrical, obpyriform, or short clavate with truncated base, 5.5–8.5(–10.5) × 2.5–3 µm. <bold><italic>Sexual morph</italic></bold> with gymnothecial ascomata. <bold><italic>Gymnothecia</italic></bold> superficial, single or aggregated, initially white, turning pale yellow at maturity, globose or subglobose, 150–550 µm diam.; peridium composed of a subtle network of septate, branched, anastomosed, hyaline, smooth- and thick-walled, cylindrical, 1.5–2 µm wide hyphae; peridial appendages absent. <bold><italic>Asci</italic></bold> 8-spored, evanescent, globose, subglobose, or pyriform, 4.5–6 × 4–5 µm. <bold><italic>Ascospores</italic></bold> unicellular, pale yellow, smooth- and thick-walled, globose, subglobose, ellipsoidal, or irregularly shaped, 2.5 × 1.5–2.5 µm.</p></tp:treatment-sec><tp:treatment-sec sec-type="description" id="SECID0EPRBK"><title>Culture characteristics</title><p>(after 14 days at 25 °C). Colonies on <abbrev xmlns:xlink="http://www.w3.org/1999/xlink" xlink:title="oatmeal agar" id="ABBRID0EVRBK" xlink:type="simple">OA</abbrev> reaching 13–16 mm diam., flat, predominantly submerged, aerial mycelium sparse, with scattered white (1A1) ascomata towards periphery, margin diffuse; reverse uncolored; producing a conspicuous urea odor. On <abbrev xmlns:xlink="http://www.w3.org/1999/xlink" xlink:title="potato dextrose agar" id="ABBRID0EZRBK" xlink:type="simple">PDA</abbrev>, 5–7 mm diam., slightly umbonate, floccose and white (1A1) at center, velvety and yellowish white (4A2) towards periphery, margin diffuse; reverse uncolored. On <abbrev xmlns:xlink="http://www.w3.org/1999/xlink" xlink:title="phytone yeast extract agar" id="ABBRID0E4RBK" xlink:type="simple">PYE</abbrev>, 3–4 mm diam., umbonate, woolly, white (1A1), margin feathery; reverse uncolored. Diffusible pigment not observed in any of the media studied.</p></tp:treatment-sec><tp:treatment-sec sec-type="Cardinal temperatures for growth" id="SECID0EBSBK"><title>Cardinal temperatures for growth.</title><p>Minimum 20 °C (3 mm), optimum 25 °C (7 mm), and maximum 30 °C (3 mm).</p></tp:treatment-sec><tp:treatment-sec sec-type="habitat" id="SECID0EGSBK"><title>Habitat and geographic distribution.</title><p>Marine sediments in Spain. In GlobalFungi, in soil from different environments (forests, woodland, grassland, wetland, cropland, and urban), water, rhizosphere soil, plant shoots, roots, and freshwater sediments. Argentina, Australia, Brazil, China, Colombia, Cuba, Germany, Italy, Nigeria, Panama, South Africa, Tanzania, and the USA (Fig. <xref ref-type="fig" rid="F4">5</xref>).</p></tp:treatment-sec><tp:treatment-sec sec-type="notes" id="SECID0EQSBK"><title>Notes.</title><p><italic><tp:taxon-name><tp:taxon-name-part taxon-name-part-type="genus" reg="Deilomyces">Deilomyces</tp:taxon-name-part> <tp:taxon-name-part taxon-name-part-type="species" reg="minimus">minimus</tp:taxon-name-part></tp:taxon-name></italic> is phylogenetically related to <italic><tp:taxon-name><tp:taxon-name-part taxon-name-part-type="genus" reg="Diploospora">Diploospora</tp:taxon-name-part> <tp:taxon-name-part taxon-name-part-type="species" reg="rosea">rosea</tp:taxon-name-part></tp:taxon-name></italic> (Fig. <xref ref-type="fig" rid="F11">2</xref>). These two fungi represent two genera based on the great phylogenetic distance between them and the distinct pattern of conidiogenesis; while <italic><tp:taxon-name><tp:taxon-name-part taxon-name-part-type="genus" reg="Deilomyces">D.</tp:taxon-name-part> <tp:taxon-name-part taxon-name-part-type="species" reg="minimus">minimus</tp:taxon-name-part></tp:taxon-name></italic> shows a <tp:taxon-name><tp:taxon-name-part taxon-name-part-type="genus" reg="Chrysosporium">Chrysosporium</tp:taxon-name-part></tp:taxon-name>-like asexual morph with thallic conidia, <italic><tp:taxon-name><tp:taxon-name-part taxon-name-part-type="genus" reg="Diploospora">Di.</tp:taxon-name-part> <tp:taxon-name-part taxon-name-part-type="species" reg="rosea">rosea</tp:taxon-name-part></tp:taxon-name></italic> displays a mixture of blastic and thallic conidia arising in acropetal, sometimes basipetal, chains directly from the hyphae (<xref ref-type="bibr" rid="B87">Tanney et al. 2015</xref>). The asexual morph of <italic><tp:taxon-name><tp:taxon-name-part taxon-name-part-type="genus" reg="Deilomyces">D.</tp:taxon-name-part> <tp:taxon-name-part taxon-name-part-type="species" reg="minimus">minimus</tp:taxon-name-part></tp:taxon-name></italic> resembles that of <tp:taxon-name><tp:taxon-name-part taxon-name-part-type="genus" reg="Amaurascopsis">Amaurascopsis</tp:taxon-name-part> (<tp:taxon-name-part taxon-name-part-type="subgenus" reg="Aphanoascus">As.</tp:taxon-name-part>) <tp:taxon-name-part taxon-name-part-type="species" reg="perforata">perforata</tp:taxon-name-part></tp:taxon-name> (<xref ref-type="bibr" rid="B25">Guarro et al. 1992a</xref>), <tp:taxon-name><tp:taxon-name-part taxon-name-part-type="genus" reg="Polytolypa">Polytolypa</tp:taxon-name-part> (<tp:taxon-name-part taxon-name-part-type="subgenus" reg="Polytolypa">P.</tp:taxon-name-part>) <tp:taxon-name-part taxon-name-part-type="species" reg="hystricis">hystricis</tp:taxon-name-part></tp:taxon-name> (<xref ref-type="bibr" rid="B80">Scott et al. 1993</xref>), and <tp:taxon-name><tp:taxon-name-part taxon-name-part-type="genus" reg="Pseudoamaurascopsis">Pseudoamaurascopsis</tp:taxon-name-part> (<tp:taxon-name-part taxon-name-part-type="subgenus" reg="Pseudoamaurascopsis">Pd.</tp:taxon-name-part>) <tp:taxon-name-part taxon-name-part-type="species" reg="spiralis">spiralis</tp:taxon-name-part></tp:taxon-name> (<xref ref-type="bibr" rid="B90">Torres-Garcia et al. 2023</xref>). These three species represent an <italic>incertae sedis</italic> lineage in <italic><tp:taxon-name><tp:taxon-name-part taxon-name-part-type="order">Onygenales</tp:taxon-name-part></tp:taxon-name></italic>, defined as clade X by <xref ref-type="bibr" rid="B90">Torres-Garcia et al. (2023)</xref>. These species are characterized by the production of <tp:taxon-name><tp:taxon-name-part taxon-name-part-type="genus" reg="Chrysosporium">Chrysosporium</tp:taxon-name-part></tp:taxon-name>-like thallic, terminal, and intercalary, smooth-walled or tuberculate conidia. <italic><tp:taxon-name><tp:taxon-name-part taxon-name-part-type="genus" reg="Deilomyces">Deilomyces</tp:taxon-name-part> <tp:taxon-name-part taxon-name-part-type="species" reg="minimus">minimus</tp:taxon-name-part></tp:taxon-name></italic> can be distinguished from <italic><tp:taxon-name><tp:taxon-name-part taxon-name-part-type="genus" reg="Aphanoascus">As.</tp:taxon-name-part> <tp:taxon-name-part taxon-name-part-type="species" reg="perforata">perforata</tp:taxon-name-part></tp:taxon-name></italic> by smaller terminal conidia (3–4.5 × 2.5–3 µm vs. (3)4–6.5(7.5) × 2.5–4.5 µm) (<xref ref-type="bibr" rid="B25">Guarro et al. 1992a</xref>), from <italic><tp:taxon-name><tp:taxon-name-part taxon-name-part-type="genus" reg="Pseudoamaurascopsis">Pd.</tp:taxon-name-part> <tp:taxon-name-part taxon-name-part-type="species" reg="spiralis">spiralis</tp:taxon-name-part></tp:taxon-name></italic> by shorter intercalary conidia [5.5–8.5(–10.5) µm long vs. 7–15(–22.5) µm long] (<xref ref-type="bibr" rid="B90">Torres-Garcia et al. 2023</xref>), and from <italic><tp:taxon-name><tp:taxon-name-part taxon-name-part-type="genus" reg="Polytolypa">P.</tp:taxon-name-part> <tp:taxon-name-part taxon-name-part-type="species" reg="hystricis">hystricis</tp:taxon-name-part></tp:taxon-name></italic> by the conidial ornamentation (smooth to tuberculate vs. smooth) (<xref ref-type="bibr" rid="B80">Scott et al. 1993</xref>). In addition, the sexual morph of <italic><tp:taxon-name><tp:taxon-name-part taxon-name-part-type="genus" reg="Deilomyces">D.</tp:taxon-name-part> <tp:taxon-name-part taxon-name-part-type="species" reg="minimus">minimus</tp:taxon-name-part></tp:taxon-name></italic> resembles those of the phylogenetically distant species of the family <italic><tp:taxon-name><tp:taxon-name-part taxon-name-part-type="family">Neoarthropsidaceae</tp:taxon-name-part></tp:taxon-name></italic>, <tp:taxon-name><tp:taxon-name-part taxon-name-part-type="genus" reg="Albidomyces">Albidomyces</tp:taxon-name-part> (<tp:taxon-name-part taxon-name-part-type="subgenus" reg="Aphanoascus">Al.</tp:taxon-name-part>) <tp:taxon-name-part taxon-name-part-type="species" reg="albicans">albicans</tp:taxon-name-part></tp:taxon-name> and <tp:taxon-name><tp:taxon-name-part taxon-name-part-type="genus" reg="Neoarthropsis">Neoarthropsis</tp:taxon-name-part> (<tp:taxon-name-part taxon-name-part-type="subgenus" reg="Neoarthropsis">Ne.</tp:taxon-name-part>) <tp:taxon-name-part taxon-name-part-type="species" reg="sexualis">sexualis</tp:taxon-name-part></tp:taxon-name>. These species produce gymnothecial ascomata composed of a conspicuous network of hyaline to pale yellow and smooth hyphae, subglobose to pyriform, evanescent asci, and globose or subglobose ascospores. <italic><tp:taxon-name><tp:taxon-name-part taxon-name-part-type="genus" reg="Deilomyces">Deilomyces</tp:taxon-name-part> <tp:taxon-name-part taxon-name-part-type="species" reg="minimus">minimus</tp:taxon-name-part></tp:taxon-name></italic> can be distinguished from <italic><tp:taxon-name><tp:taxon-name-part taxon-name-part-type="genus" reg="Neoarthropsis">Ne.</tp:taxon-name-part> <tp:taxon-name-part taxon-name-part-type="species" reg="sexualis">sexualis</tp:taxon-name-part></tp:taxon-name></italic> by smaller ascomata and thinner peridial hyphae (150–550 µm vs. 365–810 µm diam., and 1.5–2 µm vs. 3–4 µm wide, respectively), and differs from <italic><tp:taxon-name><tp:taxon-name-part taxon-name-part-type="genus" reg="Albidomyces">Al.</tp:taxon-name-part> <tp:taxon-name-part taxon-name-part-type="species" reg="albicans">albicans</tp:taxon-name-part></tp:taxon-name></italic> by smaller asci and ascospores (4.5–6 × 4–5 µm vs. 8–11 × 11–17 µm, and 2.5 × 1.5–2.5 µm vs. 3–5 × 3–4.5 µm, respectively). Moreover, the ascospores of <italic><tp:taxon-name><tp:taxon-name-part taxon-name-part-type="genus" reg="Deilomyces">D.</tp:taxon-name-part> <tp:taxon-name-part taxon-name-part-type="species" reg="minimus">minimus</tp:taxon-name-part></tp:taxon-name></italic> are smooth, while those of <italic><tp:taxon-name><tp:taxon-name-part taxon-name-part-type="genus" reg="Neoarthropsis">Ne.</tp:taxon-name-part> <tp:taxon-name-part taxon-name-part-type="species" reg="sexualis">sexualis</tp:taxon-name-part></tp:taxon-name></italic> and <italic><tp:taxon-name><tp:taxon-name-part taxon-name-part-type="genus" reg="Albidomyces">Al.</tp:taxon-name-part> <tp:taxon-name-part taxon-name-part-type="species" reg="albicans">albicans</tp:taxon-name-part></tp:taxon-name></italic> are punctate and punctate to reticulate, respectively (<xref ref-type="bibr" rid="B90">Torres-Garcia et al. 2023</xref>).</p></tp:treatment-sec><tp:treatment-sec><!--Section generated to contain objects referenced in tp:taxon-treatment.--><fig id="F4" position="float" orientation="portrait"><object-id xmlns:xlink="http://www.w3.org/1999/xlink" content-type="doi" xlink:type="simple">10.3897/imafungus.16.158470.figure5</object-id><object-id xmlns:xlink="http://www.w3.org/1999/xlink" content-type="arpha" xlink:type="simple">D68C0937-8A87-546C-8162-BB01190951F1</object-id><label>Figure 5.</label><caption><p>Interpretation of cellulolytic, chitinolytic, and keratinolytic activities after 21 days. A. Cellulose Congo-Red Agar: no inoculation on the left side, positive degradation on the right side (<italic><tp:taxon-name><tp:taxon-name-part taxon-name-part-type="genus" reg="Malbranchea">Malbranchea</tp:taxon-name-part> <tp:taxon-name-part taxon-name-part-type="species" reg="sedimenticola">sedimenticola</tp:taxon-name-part></tp:taxon-name></italic><abbrev xmlns:xlink="http://www.w3.org/1999/xlink" xlink:title="Faculty of Medicine in Reus" id="ABBRID0EYDBK" xlink:type="simple">FMR</abbrev> 19564). B. Chitin Agar: negative on the left side (<italic><tp:taxon-name><tp:taxon-name-part taxon-name-part-type="genus" reg="Byssoonygena">Byssoonygena</tp:taxon-name-part> <tp:taxon-name-part taxon-name-part-type="species" reg="ceratinophila">ceratinophila</tp:taxon-name-part></tp:taxon-name></italic><abbrev xmlns:xlink="http://www.w3.org/1999/xlink" xlink:title="Faculty of Medicine in Reus" id="ABBRID0EHEBK" xlink:type="simple">FMR</abbrev> 19558), positive on the right side (<italic><tp:taxon-name><tp:taxon-name-part taxon-name-part-type="genus" reg="Myriodontium">Myriodontium</tp:taxon-name-part> <tp:taxon-name-part taxon-name-part-type="species" reg="keratinophilum">keratinophilum</tp:taxon-name-part></tp:taxon-name></italic><abbrev xmlns:xlink="http://www.w3.org/1999/xlink" xlink:title="Faculty of Medicine in Reus" id="ABBRID0EWEBK" xlink:type="simple">FMR</abbrev> 20839). C. Perforating organs in prepuberal human hair (<italic><tp:taxon-name><tp:taxon-name-part taxon-name-part-type="genus" reg="Byssoonygena">B.</tp:taxon-name-part> <tp:taxon-name-part taxon-name-part-type="species" reg="ceratinophila">ceratinophila</tp:taxon-name-part></tp:taxon-name></italic><abbrev xmlns:xlink="http://www.w3.org/1999/xlink" xlink:title="Faculty of Medicine in Reus" id="ABBRID0EFFBK" xlink:type="simple">FMR</abbrev> 19558). D. Hyphae penetrating human hair and perforating organ extension under phase contrast microscopy (<italic><tp:taxon-name><tp:taxon-name-part taxon-name-part-type="genus" reg="Byssoonygena">B.</tp:taxon-name-part> <tp:taxon-name-part taxon-name-part-type="species" reg="ceratinophila">ceratinophila</tp:taxon-name-part></tp:taxon-name></italic><abbrev xmlns:xlink="http://www.w3.org/1999/xlink" xlink:title="Faculty of Medicine in Reus" id="ABBRID0EUFBK" xlink:type="simple">FMR</abbrev> 19558). Scale bars: 25 µm.</p></caption><graphic xmlns:xlink="http://www.w3.org/1999/xlink" xlink:href="imafungus-16-e158470-g005.jpg" position="float" orientation="portrait" xlink:type="simple" id="oo_1409050.jpg"><uri content-type="original_file" xlink:type="simple">https://binary.pensoft.net/fig/1409050</uri></graphic></fig><fig id="F11" position="float" orientation="portrait"><object-id xmlns:xlink="http://www.w3.org/1999/xlink" content-type="doi" xlink:type="simple">10.3897/imafungus.16.158470.figure2</object-id><object-id xmlns:xlink="http://www.w3.org/1999/xlink" content-type="arpha" xlink:type="simple">30DAAC5D-25F0-5D54-AAA5-FE2C40A5F9F4</object-id><label>Figure 2.</label><caption><p>Phylogenetic tree inferred from a concatenated ITS–LSU alignment of 137 strains representing the families <italic><tp:taxon-name><tp:taxon-name-part taxon-name-part-type="family">Gymnoascaceae</tp:taxon-name-part></tp:taxon-name></italic>, <italic><tp:taxon-name><tp:taxon-name-part taxon-name-part-type="family">Malbrancheaceae</tp:taxon-name-part></tp:taxon-name></italic>, <italic><tp:taxon-name><tp:taxon-name-part taxon-name-part-type="family">Neogymnomycetaceae</tp:taxon-name-part></tp:taxon-name></italic>, and a related <italic>incertae sedis</italic> clade in <italic><tp:taxon-name><tp:taxon-name-part taxon-name-part-type="order">Onygenales</tp:taxon-name-part></tp:taxon-name></italic>. The tree is rooted to <italic><tp:taxon-name><tp:taxon-name-part taxon-name-part-type="genus" reg="Polytolypa">Polytolypa</tp:taxon-name-part> <tp:taxon-name-part taxon-name-part-type="species" reg="hystricis">hystricis</tp:taxon-name-part></tp:taxon-name></italic> UAMH 7299 and <italic><tp:taxon-name><tp:taxon-name-part taxon-name-part-type="genus" reg="Dactylodendron">Dactylodendron</tp:taxon-name-part> <tp:taxon-name-part taxon-name-part-type="species" reg="pinicola">pinicola</tp:taxon-name-part></tp:taxon-name></italic> CBS 653.89. Numbers at the branches indicate support values (IQ-TREE-UFBS/<abbrev xmlns:xlink="http://www.w3.org/1999/xlink" xlink:title="Bayesian inference" id="ABBRID0EXYAI" xlink:type="simple">BI</abbrev>-PP) above 90%/0.95. Fully supported branches (100/1) are highlighted in bold. Strains recovered in this work and the associated species are highlighted in bold. Quotation marks indicate strains with unresolved taxonomy. Putative novel species are highlighted in blue. Ex-type strains are indicated with T. The scale bar represents the expected number of changes per site.</p></caption><graphic xmlns:xlink="http://www.w3.org/1999/xlink" xlink:href="imafungus-16-e158470-g002.jpg" position="float" orientation="portrait" xlink:type="simple" id="oo_1409047.jpg"><uri content-type="original_file" xlink:type="simple">https://binary.pensoft.net/fig/1409047</uri></graphic></fig></tp:treatment-sec><ref-list><ref id="B87"><mixed-citation xmlns:xlink="http://www.w3.org/1999/xlink" xlink:type="simple"><person-group><name name-style="western"><surname>Tanney</surname><given-names>JB</given-names></name><name name-style="western"><surname>Nguyen</surname><given-names>HDT</given-names></name><etal/></person-group> (<year>2015</year>) <article-title>A century later: rediscovery, culturing and phylogenetic analysis of <italic><tp:taxon-name><tp:taxon-name-part taxon-name-part-type="genus">Diploospora</tp:taxon-name-part> <tp:taxon-name-part taxon-name-part-type="species">rosea</tp:taxon-name-part></tp:taxon-name></italic>, a rare onygenalean hyphomycete.</article-title><source>Antonie van Leeuwenhoek</source><volume>108</volume>: <fpage>1023</fpage>–<lpage>1035</lpage>. <ext-link xlink:href="10.1007/s10482-015-0555-7" ext-link-type="doi" xlink:type="simple">https://doi.org/10.1007/s10482-015-0555-7</ext-link></mixed-citation></ref><ref id="B25"><mixed-citation xmlns:xlink="http://www.w3.org/1999/xlink" xlink:type="simple"><person-group><name name-style="western"><surname>Guarro</surname><given-names>J</given-names></name><name name-style="western"><surname>Gené</surname><given-names>J</given-names></name><name name-style="western"><surname>de Vroey</surname><given-names>C</given-names></name></person-group> (<year>1992a</year>) <article-title><italic><tp:taxon-name><tp:taxon-name-part taxon-name-part-type="genus">Amaurascopsis</tp:taxon-name-part></tp:taxon-name></italic>, a new genus of <italic><tp:taxon-name><tp:taxon-name-part taxon-name-part-type="order">Eurotiales</tp:taxon-name-part></tp:taxon-name></italic>.</article-title><source><tp:taxon-name><tp:taxon-name-part taxon-name-part-type="genus">Amaurascopsis</tp:taxon-name-part></tp:taxon-name>, a new genus of <tp:taxon-name><tp:taxon-name-part taxon-name-part-type="order">Eurotiales</tp:taxon-name-part></tp:taxon-name></source><volume>45</volume>: <fpage>171</fpage>–<lpage>178</lpage>.</mixed-citation></ref><ref id="B80"><mixed-citation xmlns:xlink="http://www.w3.org/1999/xlink" xlink:type="simple"><person-group><name name-style="western"><surname>Scott</surname><given-names>JA</given-names></name><name name-style="western"><surname>Malloch</surname><given-names>DW</given-names></name><name name-style="western"><surname>Gloer</surname><given-names>JB</given-names></name></person-group> (<year>1993</year>) <article-title><italic><tp:taxon-name><tp:taxon-name-part taxon-name-part-type="genus">Polytolypa</tp:taxon-name-part></tp:taxon-name></italic>, an Undescribed Genus in the <italic><tp:taxon-name><tp:taxon-name-part taxon-name-part-type="order">Onygenales</tp:taxon-name-part></tp:taxon-name></italic>.</article-title><source>Mycologia</source><volume>85</volume>(<issue>3</issue>): <fpage>503</fpage>–<lpage>508</lpage>. <ext-link xlink:href="10.1080/00275514.1993.12026300" ext-link-type="doi" xlink:type="simple">https://doi.org/10.1080/00275514.1993.12026300</ext-link></mixed-citation></ref><ref id="B90"><mixed-citation xmlns:xlink="http://www.w3.org/1999/xlink" xlink:type="simple"><person-group><name name-style="western"><surname>Torres-Garcia</surname><given-names>D</given-names></name><name name-style="western"><surname>Gené</surname><given-names>J</given-names></name><etal/></person-group> (<year>2023</year>) Insights into Some Onygenalean <tp:taxon-name><tp:taxon-name-part taxon-name-part-type="kingdom">Fungi</tp:taxon-name-part></tp:taxon-name> from Freshwater Sediments in Spain and Description of Novel Taxa. Journal of Fungi 9: 1129. <ext-link xlink:href="10.3390/jof9121129" ext-link-type="doi" xlink:type="simple">https://doi.org/10.3390/jof9121129</ext-link></mixed-citation></ref></ref-list></tp:taxon-treatment>
