# Supplementary material for: ﻿ Onygenales from marine sediments: diversity, novel taxa, global distribution, and adaptability to the marine environment
Source: IMA Fungus. 2025 Sep 4;16:e158470. doi: 10.3897/imafungus.16.158470 (PMC12457909; doi:10.3897/imafungus.16.158470)
Supplement: XML Treatment for Gymnoascoideus alboluteus [file imafungus.16.158470-treatment3.xml]

<!DOCTYPE tp:taxon-treatment
  PUBLIC "-//TaxonX//DTD Taxonomic Treatment Publishing DTD v0 20100105//EN" "tax-treatment-NSO.dtd">
<tp:taxon-treatment xmlns:tp="http://www.plazi.org/taxpub"><tp:treatment-meta><kwd-group><label>Taxon classification</label><kwd>
                <named-content content-type="kingdom">Animalia</named-content>
              </kwd><kwd>
                <named-content content-type="order">Onygenales</named-content>
              </kwd><kwd>
                <named-content content-type="family">Gymnoascaceae</named-content>
              </kwd></kwd-group><mixed-citation publication-type="journal"><person-group><name><surname>Guerra-Mateo</surname><given-names>Daniel</given-names></name><name><surname>Gené</surname><given-names>Josepa</given-names></name><name><surname>Becker</surname><given-names>Pierre</given-names></name><name><surname>Cano-Lira</surname><given-names>José F.</given-names></name></person-group><article-title>﻿ <italic><tp:taxon-name><tp:taxon-name-part taxon-name-part-type="order">Onygenales</tp:taxon-name-part></tp:taxon-name></italic> from marine sediments: diversity, novel taxa, global distribution, and adaptability to the marine environment</article-title><source>IMA Fungus</source><day>04</day><month>09</month><year>2025</year><volume>16</volume><pub-id pub-id-type="doi">10.3897/imafungus.16.158470</pub-id></mixed-citation></tp:treatment-meta><tp:nomenclature><label>﻿</label><tp:taxon-name><object-id xmlns:xlink="http://www.w3.org/1999/xlink" content-type="arpha" xlink:type="simple">9AD9FE9B-521F-58D4-8C48-5522DAE3D345</object-id>
              <tp:taxon-name-part taxon-name-part-type="genus" reg="Gymnoascoideus">Gymnoascoideus</tp:taxon-name-part>
              <tp:taxon-name-part taxon-name-part-type="species" reg="alboluteus">alboluteus</tp:taxon-name-part>
              <object-id xmlns:xlink="http://www.w3.org/1999/xlink" content-type="mycobank" xlink:type="simple">859155</object-id>
            </tp:taxon-name><tp:taxon-authority>Guerra-Mateo, Cano &amp; Gené</tp:taxon-authority><tp:taxon-status xmlns:xlink="http://www.w3.org/1999/xlink" xlink:type="simple">sp. nov.</tp:taxon-status><xref ref-type="fig" rid="F6">Fig. 7</xref></tp:nomenclature><tp:treatment-sec sec-type="etymology" id="SECID0EX5BK"><title>Etymology.</title><p>Referring to the white colonies with yellowish shades produced in culture.</p><fig id="F6" position="float" orientation="portrait"><object-id xmlns:xlink="http://www.w3.org/1999/xlink" content-type="doi" xlink:type="simple">10.3897/imafungus.16.158470.figure7</object-id><object-id xmlns:xlink="http://www.w3.org/1999/xlink" content-type="arpha" xlink:type="simple">E430C23E-074D-58F0-A9F6-AA23769F1F96</object-id><label>Figure 7.</label><caption><p><italic><tp:taxon-name><tp:taxon-name-part taxon-name-part-type="genus" reg="Gymnoascoideus">Gymnoascoideus</tp:taxon-name-part> <tp:taxon-name-part taxon-name-part-type="species" reg="alboluteus">alboluteus</tp:taxon-name-part></tp:taxon-name></italic> (extype <abbrev xmlns:xlink="http://www.w3.org/1999/xlink" xlink:title="Faculty of Medicine in Reus" id="ABBRID0EP6BK" xlink:type="simple">FMR</abbrev> 19992). A. Colonies on <abbrev xmlns:xlink="http://www.w3.org/1999/xlink" xlink:title="potato dextrose agar" id="ABBRID0ET6BK" xlink:type="simple">PDA</abbrev>, <abbrev xmlns:xlink="http://www.w3.org/1999/xlink" xlink:title="phytone yeast extract agar" id="ABBRID0EX6BK" xlink:type="simple">PYE</abbrev>, and <abbrev xmlns:xlink="http://www.w3.org/1999/xlink" xlink:title="oatmeal agar" id="ABBRID0E26BK" xlink:type="simple">OA</abbrev> after 14 days at 25 °C. B, C. Fertile hyphae. D. Racket hyphae. E. Arthroconidial release. F. Arthroconidia. Scale bars: 20 µm (B); 10 µm (C, E, F); 5 µm (D).</p></caption><graphic xmlns:xlink="http://www.w3.org/1999/xlink" xlink:href="imafungus-16-e158470-g007.jpg" position="float" orientation="portrait" xlink:type="simple" id="oo_1409052.jpg"><uri content-type="original_file" xlink:type="simple">https://binary.pensoft.net/fig/1409052</uri></graphic></fig></tp:treatment-sec><tp:treatment-sec sec-type="material" id="SECID0E4ACK"><title>Type.</title><p>Spain • Catalonia, Mediterranean coast, Tarragona, Platja de la Arrabassada, <named-content xmlns:xlink="http://www.w3.org/1999/xlink" content-type="dwc:verbatimCoordinates" xlink:type="simple"><named-content content-type="geo-json" specific-use="{&#34;type&#34;:&#34;Point&#34;,&#34;coordinates&#34;:[1.280833,41.112500]}" id="NCID0EGBCK" xlink:type="simple">41°6'45"N, 1°16'51"E</named-content></named-content>, from sediments at 27 m depth, March 2022, G. Quiroga-Jofre &amp; D. Guerra-Mateo (holotype CBS H-25762, ex-type <abbrev xmlns:xlink="http://www.w3.org/1999/xlink" xlink:title="Faculty of Medicine in Reus" id="ABBRID0ELBCK" xlink:type="simple">FMR</abbrev> 19992, CBS 154002).</p></tp:treatment-sec><tp:treatment-sec sec-type="description" id="SECID0EPBCK"><title>Description.</title><p><bold><italic>Saprobic</italic></bold> on marine sediments. <bold><italic>Mycelium</italic></bold> superficial and immersed, composed of hyaline, septate, branched, smooth-walled, 2.5–3 µm wide hyphae. <bold><italic>Asexual morph</italic></bold> with straight, branched, cylindrical, 2.5–3 µm wide fertile hyphae, giving rise to arthroconidia in a random disposition. <bold><italic>Arthroconidia</italic></bold> enteroarthric, 0–1-septate, hyaline, smooth- and thin-walled, cylindrical to subcylindrical, barrel- or T-shaped, campaniform, with conspicuous frills, (2.5–)3.5–6(–9) × 2.5–3 µm; secession rhexolytic. <bold><italic>Racket hyphae</italic></bold> present. <bold><italic>Sexual morph</italic></bold> not observed.</p></tp:treatment-sec><tp:treatment-sec sec-type="description" id="SECID0EJDCK"><title>Culture characteristics</title><p>(after 14 days at 25 °C). Colonies on <abbrev xmlns:xlink="http://www.w3.org/1999/xlink" xlink:title="oatmeal agar" id="ABBRID0EPDCK" xlink:type="simple">OA</abbrev> reaching 24–26 mm diam., flat with sparse aerial mycelium, white (1A1), margin entire and submerged; reverse uncolored. On <abbrev xmlns:xlink="http://www.w3.org/1999/xlink" xlink:title="potato dextrose agar" id="ABBRID0ETDCK" xlink:type="simple">PDA</abbrev>, 30 mm diam., crateriform, slightly elevated, radially sulcate, fasciculate in center to velvety towards periphery, white (1A1) with light yellow (3A4) exudate in center, margin entire; reverse uncolored. Diffusible pigment light yellow (3A4). On <abbrev xmlns:xlink="http://www.w3.org/1999/xlink" xlink:title="phytone yeast extract agar" id="ABBRID0EXDCK" xlink:type="simple">PYE</abbrev>, 36 mm diam., slightly elevated, radially sulcate, woolly or floccose, yellowish grey (4B3) to white (1A1), margin fimbriate; reverse radially sulcate, olive brown (4D8) to white (1A1).</p></tp:treatment-sec><tp:treatment-sec sec-type="Cardinal temperatures for growth" id="SECID0E2DCK"><title>Cardinal temperatures for growth.</title><p>Minimum 5 °C (2 mm), optimum 25 °C (30 mm), maximum 35 °C (1 mm).</p></tp:treatment-sec><tp:treatment-sec sec-type="habitat" id="SECID0EAECK"><title>Habitat and geographic distribution.</title><p>Marine sediments in Spain. In GlobalFungi, in soil from forests and wetlands. Australia, China, and the Czech Republic (Fig. <xref ref-type="fig" rid="F3">4</xref>).</p></tp:treatment-sec><tp:treatment-sec sec-type="notes" id="SECID0EKECK"><title>Notes.</title><p><italic><tp:taxon-name><tp:taxon-name-part taxon-name-part-type="genus" reg="Gymnoascoideus">Gymnoascoideus</tp:taxon-name-part> <tp:taxon-name-part taxon-name-part-type="species" reg="alboluteus">alboluteus</tp:taxon-name-part></tp:taxon-name></italic> represents an independent lineage phylogenetically related to <italic><tp:taxon-name><tp:taxon-name-part taxon-name-part-type="genus" reg="Gymnoascoideus">Gd.</tp:taxon-name-part> <tp:taxon-name-part taxon-name-part-type="species" reg="petalosporus">petalosporus</tp:taxon-name-part></tp:taxon-name></italic> and <italic><tp:taxon-name><tp:taxon-name-part taxon-name-part-type="genus" reg="Gymnoascoideus">Gd.</tp:taxon-name-part> <tp:taxon-name-part taxon-name-part-type="species" reg="boliviensis">boliviensis</tp:taxon-name-part></tp:taxon-name></italic> (Fig. <xref ref-type="fig" rid="F2">3</xref>). Macroscopically, these species differ in colony coloration on <abbrev xmlns:xlink="http://www.w3.org/1999/xlink" xlink:title="oatmeal agar" id="ABBRID0EVFCK" xlink:type="simple">OA</abbrev> and <abbrev xmlns:xlink="http://www.w3.org/1999/xlink" xlink:title="phytone yeast extract agar" id="ABBRID0EZFCK" xlink:type="simple">PYE</abbrev>; <italic><tp:taxon-name><tp:taxon-name-part taxon-name-part-type="genus" reg="Gymnoascoideus">Gd.</tp:taxon-name-part> <tp:taxon-name-part taxon-name-part-type="species" reg="petalosporus">petalosporus</tp:taxon-name-part></tp:taxon-name></italic> displays white colonies with buff or greenish-brown shades (<xref ref-type="bibr" rid="B66">Orr et al. 1977</xref>), while in <italic><tp:taxon-name><tp:taxon-name-part taxon-name-part-type="genus" reg="Gymnoascoideus">Gd.</tp:taxon-name-part> <tp:taxon-name-part taxon-name-part-type="species" reg="alboluteus">alboluteus</tp:taxon-name-part></tp:taxon-name></italic> they are white with yellowish areas, and <italic><tp:taxon-name><tp:taxon-name-part taxon-name-part-type="genus" reg="Gymnoascoideus">Gd.</tp:taxon-name-part> <tp:taxon-name-part taxon-name-part-type="species" reg="boliviensis">boliviensis</tp:taxon-name-part></tp:taxon-name></italic> exhibits colonies in orange shades (<xref ref-type="bibr" rid="B26">Guarro et al. 1992b</xref>). Microscopically, the three species produce the asexual morph, which is characterized by fertile hyphae that give rise to arthroconidia randomly. The morphological differences between their asexual morphs are the following: <italic><tp:taxon-name><tp:taxon-name-part taxon-name-part-type="genus" reg="Gymnoascoideus">Gd.</tp:taxon-name-part> <tp:taxon-name-part taxon-name-part-type="species" reg="petalosporus">petalosporus</tp:taxon-name-part></tp:taxon-name></italic> displays buff or brown arthroconidia of 2.1–11.9 × 1.4–5.6 µm (<xref ref-type="bibr" rid="B66">Orr et al. 1977</xref>), <italic><tp:taxon-name><tp:taxon-name-part taxon-name-part-type="genus" reg="Gymnoascoideus">Gd.</tp:taxon-name-part> <tp:taxon-name-part taxon-name-part-type="species" reg="alboluteus">alboluteus</tp:taxon-name-part></tp:taxon-name></italic> produces hyaline arthroconidia of 2.5–9 × 2.5–3 µm, and in <italic><tp:taxon-name><tp:taxon-name-part taxon-name-part-type="genus" reg="Gymnoascoideus">Gd.</tp:taxon-name-part> <tp:taxon-name-part taxon-name-part-type="species" reg="boliviensis">boliviensis</tp:taxon-name-part></tp:taxon-name></italic>, they are also hyaline but slightly smaller (2–7 × 2–2.5 µm) (<xref ref-type="bibr" rid="B26">Guarro et al. 1992b</xref>). Another difference is the lack of racket hyphae in the latter species, which are present in <italic><tp:taxon-name><tp:taxon-name-part taxon-name-part-type="genus" reg="Gymnoascoideus">Gd.</tp:taxon-name-part> <tp:taxon-name-part taxon-name-part-type="species" reg="petalosporus">petalosporus</tp:taxon-name-part></tp:taxon-name></italic> and <italic><tp:taxon-name><tp:taxon-name-part taxon-name-part-type="genus" reg="Gymnoascoideus">Gd.</tp:taxon-name-part> <tp:taxon-name-part taxon-name-part-type="species" reg="alboluteus">alboluteus</tp:taxon-name-part></tp:taxon-name></italic>. In addition, <italic><tp:taxon-name><tp:taxon-name-part taxon-name-part-type="genus" reg="Gymnoascoideus">Gd.</tp:taxon-name-part> <tp:taxon-name-part taxon-name-part-type="species" reg="petalosporus">petalosporus</tp:taxon-name-part></tp:taxon-name></italic> and <italic><tp:taxon-name><tp:taxon-name-part taxon-name-part-type="genus" reg="Gymnoascoideus">Gd.</tp:taxon-name-part> <tp:taxon-name-part taxon-name-part-type="species" reg="boliviensis">boliviensis</tp:taxon-name-part></tp:taxon-name></italic> produce sexual morphs in culture. Although we have not observed the sexual morph for <italic><tp:taxon-name><tp:taxon-name-part taxon-name-part-type="genus" reg="Gymnoascoideus">Gd.</tp:taxon-name-part> <tp:taxon-name-part taxon-name-part-type="species" reg="alboluteus">alboluteus</tp:taxon-name-part></tp:taxon-name></italic> in any of the media tested, the great phylogenetic distance to other species of the genus confirms it as a novel species.</p></tp:treatment-sec><tp:treatment-sec><!--Section generated to contain objects referenced in tp:taxon-treatment.--><fig id="F3" position="float" orientation="portrait"><object-id xmlns:xlink="http://www.w3.org/1999/xlink" content-type="doi" xlink:type="simple">10.3897/imafungus.16.158470.figure4</object-id><object-id xmlns:xlink="http://www.w3.org/1999/xlink" content-type="arpha" xlink:type="simple">858732C8-EE0C-5FFE-B54E-F120ED7C7252</object-id><label>Figure 4.</label><caption><p>Biogeographical data extracted from the GlobalFungi v.10.0 (release version 5.0) database (accessed in December 2024). A. Geographic distribution of ITS1 and ITS2 environmental sequences representing the species of <italic><tp:taxon-name><tp:taxon-name-part taxon-name-part-type="genus" reg="Deilomyces">Deilomyces</tp:taxon-name-part></tp:taxon-name></italic>, <italic><tp:taxon-name><tp:taxon-name-part taxon-name-part-type="genus" reg="Gymnoascoideus">Gymnoascoideus</tp:taxon-name-part></tp:taxon-name></italic>, and <italic><tp:taxon-name><tp:taxon-name-part taxon-name-part-type="genus" reg="Malbranchea">Malbranchea</tp:taxon-name-part></tp:taxon-name></italic> recovered from marine sediments in this study. B. Pie charts representing the substrates where each species has been detected. When rare substrates are masked in the pie chart, an additional chart is provided excluding the major substrates.</p></caption><graphic xmlns:xlink="http://www.w3.org/1999/xlink" xlink:href="imafungus-16-e158470-g004.jpg" position="float" orientation="portrait" xlink:type="simple" id="oo_1409049.jpg"><uri content-type="original_file" xlink:type="simple">https://binary.pensoft.net/fig/1409049</uri></graphic></fig><fig id="F2" position="float" orientation="portrait"><object-id xmlns:xlink="http://www.w3.org/1999/xlink" content-type="doi" xlink:type="simple">10.3897/imafungus.16.158470.figure3</object-id><object-id xmlns:xlink="http://www.w3.org/1999/xlink" content-type="arpha" xlink:type="simple">B2F39A30-E4A5-5730-8948-33AE8165C82C</object-id><label>Figure 3.</label><caption><p>Phylogenetic tree inferred from a concatenated ITS–LSU–<italic><abbrev xmlns:xlink="http://www.w3.org/1999/xlink" xlink:title="β-tubulin" id="ABBRID0ERMBI" xlink:type="simple">tub2</abbrev></italic> alignment of 53 strains representing the genus <italic><tp:taxon-name><tp:taxon-name-part taxon-name-part-type="genus" reg="Malbranchea">Malbranchea</tp:taxon-name-part></tp:taxon-name></italic>. The tree is rooted to <italic><tp:taxon-name><tp:taxon-name-part taxon-name-part-type="genus" reg="Auxarthronopsis">Auxarthronopsis</tp:taxon-name-part> <tp:taxon-name-part taxon-name-part-type="species" reg="bandhavgarhensis">bandhavgarhensis</tp:taxon-name-part></tp:taxon-name></italic> CBS 134524 and <italic><tp:taxon-name><tp:taxon-name-part taxon-name-part-type="genus" reg="Neogymnomyces">Neogymnomyces</tp:taxon-name-part> <tp:taxon-name-part taxon-name-part-type="species" reg="demonbreunii">demonbreunii</tp:taxon-name-part></tp:taxon-name></italic> CBS 427.70. Numbers at the branches indicate support values (IQ-Tree-UFBS/<abbrev xmlns:xlink="http://www.w3.org/1999/xlink" xlink:title="Bayesian inference" id="ABBRID0ESNBI" xlink:type="simple">BI</abbrev>-PP) above 90%/0.95. Fully supported branches (100/1) are highlighted in bold. Strains recovered in this work and the associated species are highlighted in bold. Quotation marks indicate strains with unresolved taxonomy. Putative novel species are highlighted in blue. Ex-type strains are indicated with <sup>T</sup>. The scale bar represents the expected number of changes per site.</p></caption><graphic xmlns:xlink="http://www.w3.org/1999/xlink" xlink:href="imafungus-16-e158470-g003.jpg" position="float" orientation="portrait" xlink:type="simple" id="oo_1409048.jpg"><uri content-type="original_file" xlink:type="simple">https://binary.pensoft.net/fig/1409048</uri></graphic></fig></tp:treatment-sec><ref-list><ref id="B66"><mixed-citation xmlns:xlink="http://www.w3.org/1999/xlink" xlink:type="simple"><person-group><name name-style="western"><surname>Orr</surname><given-names>GF</given-names></name><name name-style="western"><surname>Roy</surname><given-names>K</given-names></name><name name-style="western"><surname>Ghosh</surname><given-names>GR</given-names></name></person-group> (<year>1977</year>) <article-title><italic><tp:taxon-name><tp:taxon-name-part taxon-name-part-type="genus">Gymnoascoideus</tp:taxon-name-part></tp:taxon-name></italic>, a new genus of the <italic><tp:taxon-name><tp:taxon-name-part taxon-name-part-type="family">Gymnoascaceae</tp:taxon-name-part></tp:taxon-name></italic>.</article-title><source>Mycotaxon</source><volume>5</volume>: <fpage>459</fpage>–<lpage>469</lpage>. <ext-link xlink:href="10.5962/p.417718" ext-link-type="doi" xlink:type="simple">https://doi.org/10.5962/p.417718</ext-link></mixed-citation></ref><ref id="B26"><mixed-citation xmlns:xlink="http://www.w3.org/1999/xlink" xlink:type="simple"><person-group><name name-style="western"><surname>Guarro</surname><given-names>J</given-names></name><name name-style="western"><surname>Ulfig</surname><given-names>K</given-names></name><name name-style="western"><surname>De Vroey</surname><given-names>C</given-names></name></person-group> (<year>1992b</year>) <article-title>A new keratinophilic <italic><tp:taxon-name><tp:taxon-name-part taxon-name-part-type="genus">Gymnoascus</tp:taxon-name-part></tp:taxon-name></italic> from Bolivian soil.</article-title><source>Mycotaxon</source><volume>45</volume>: <fpage>317</fpage>–<lpage>322</lpage>.</mixed-citation></ref></ref-list></tp:taxon-treatment>
