# Supplementary material for: ﻿ Onygenales from marine sediments: diversity, novel taxa, global distribution, and adaptability to the marine environment
Source: IMA Fungus. 2025 Sep 4;16:e158470. doi: 10.3897/imafungus.16.158470 (PMC12457909; doi:10.3897/imafungus.16.158470)
Supplement: XML Treatment for Malbranchea parafilamentosa [file imafungus.16.158470-treatment4.xml]

<!DOCTYPE tp:taxon-treatment
  PUBLIC "-//TaxonX//DTD Taxonomic Treatment Publishing DTD v0 20100105//EN" "tax-treatment-NSO.dtd">
<tp:taxon-treatment xmlns:tp="http://www.plazi.org/taxpub"><tp:treatment-meta><kwd-group><label>Taxon classification</label><kwd>
                <named-content content-type="kingdom">Animalia</named-content>
              </kwd><kwd>
                <named-content content-type="order">Onygenales</named-content>
              </kwd><kwd>
                <named-content content-type="family">Gymnoascaceae</named-content>
              </kwd></kwd-group><mixed-citation publication-type="journal"><person-group><name><surname>Guerra-Mateo</surname><given-names>Daniel</given-names></name><name><surname>Gené</surname><given-names>Josepa</given-names></name><name><surname>Becker</surname><given-names>Pierre</given-names></name><name><surname>Cano-Lira</surname><given-names>José F.</given-names></name></person-group><article-title>﻿ <italic><tp:taxon-name><tp:taxon-name-part taxon-name-part-type="order">Onygenales</tp:taxon-name-part></tp:taxon-name></italic> from marine sediments: diversity, novel taxa, global distribution, and adaptability to the marine environment</article-title><source>IMA Fungus</source><day>04</day><month>09</month><year>2025</year><volume>16</volume><pub-id pub-id-type="doi">10.3897/imafungus.16.158470</pub-id></mixed-citation></tp:treatment-meta><tp:nomenclature><label>﻿</label><tp:taxon-name><object-id xmlns:xlink="http://www.w3.org/1999/xlink" content-type="arpha" xlink:type="simple">C258B588-FEF6-5664-86FA-9D03CFBA416E</object-id>
              <tp:taxon-name-part taxon-name-part-type="genus" reg="Malbranchea">Malbranchea</tp:taxon-name-part>
              <tp:taxon-name-part taxon-name-part-type="species" reg="parafilamentosa">parafilamentosa</tp:taxon-name-part>
              <object-id xmlns:xlink="http://www.w3.org/1999/xlink" content-type="mycobank" xlink:type="simple">856498</object-id>
            </tp:taxon-name><tp:taxon-authority>Guerra-Mateo, Cano &amp; Gené</tp:taxon-authority><tp:taxon-status xmlns:xlink="http://www.w3.org/1999/xlink" xlink:type="simple">sp. nov.</tp:taxon-status><xref ref-type="fig" rid="F7">Fig. 8</xref></tp:nomenclature><tp:treatment-sec sec-type="etymology" id="SECID0EGMCK"><title>Etymology.</title><p>Greek <italic>para</italic>- (<italic>παρα</italic>-), to resemble, referring to the morphological similarity to the sexual and asexual morphs of <italic><tp:taxon-name><tp:taxon-name-part taxon-name-part-type="genus" reg="Malbranchea">M.</tp:taxon-name-part> <tp:taxon-name-part taxon-name-part-type="species" reg="filamentosa">filamentosa</tp:taxon-name-part></tp:taxon-name></italic>.</p><fig id="F7" position="float" orientation="portrait"><object-id xmlns:xlink="http://www.w3.org/1999/xlink" content-type="doi" xlink:type="simple">10.3897/imafungus.16.158470.figure8</object-id><object-id xmlns:xlink="http://www.w3.org/1999/xlink" content-type="arpha" xlink:type="simple">CBB629D7-C917-5BC4-8596-BDC91D51DF59</object-id><label>Figure 8.</label><caption><p><italic><tp:taxon-name><tp:taxon-name-part taxon-name-part-type="genus" reg="Malbranchea">Malbranchea</tp:taxon-name-part> <tp:taxon-name-part taxon-name-part-type="species" reg="parafilamentosa">parafilamentosa</tp:taxon-name-part></tp:taxon-name></italic> (ex-type <abbrev xmlns:xlink="http://www.w3.org/1999/xlink" xlink:title="Faculty of Medicine in Reus" id="ABBRID0EONCK" xlink:type="simple">FMR</abbrev> 20151). A. Colonies on <abbrev xmlns:xlink="http://www.w3.org/1999/xlink" xlink:title="potato dextrose agar" id="ABBRID0ESNCK" xlink:type="simple">PDA</abbrev>, <abbrev xmlns:xlink="http://www.w3.org/1999/xlink" xlink:title="phytone yeast extract agar" id="ABBRID0EWNCK" xlink:type="simple">PYE</abbrev>, and <abbrev xmlns:xlink="http://www.w3.org/1999/xlink" xlink:title="oatmeal agar" id="ABBRID0E1NCK" xlink:type="simple">OA</abbrev> after 14 days at 25 °C. B, C. Ascomata. D. Hooked appendage tip. E. Asci. F. Ascospores under light microscopy. G. Ascospore surface under <abbrev xmlns:xlink="http://www.w3.org/1999/xlink" xlink:title="Scanning electron microscopy" id="ABBRID0E5NCK" xlink:type="simple">SEM</abbrev>. H–J. Fertile hyphae and arthroconidia under light microscopy. K. Arthroconidia under <abbrev xmlns:xlink="http://www.w3.org/1999/xlink" xlink:title="Scanning electron microscopy" id="ABBRID0EROCK" xlink:type="simple">SEM</abbrev>. Scale bars: 10 µm (D, F, H–J); 5 µm (E, G, K).</p></caption><graphic xmlns:xlink="http://www.w3.org/1999/xlink" xlink:href="imafungus-16-e158470-g008.jpg" position="float" orientation="portrait" xlink:type="simple" id="oo_1409053.jpg"><uri content-type="original_file" xlink:type="simple">https://binary.pensoft.net/fig/1409053</uri></graphic></fig></tp:treatment-sec><tp:treatment-sec sec-type="material" id="SECID0E1OCK"><title>Type.</title><p>Spain • Catalonia, Mediterranean coast, Tarragona, Platja de la Arrabassada, <named-content xmlns:xlink="http://www.w3.org/1999/xlink" content-type="dwc:verbatimCoordinates" xlink:type="simple"><named-content content-type="geo-json" specific-use="{&#34;type&#34;:&#34;Point&#34;,&#34;coordinates&#34;:[1.280833,41.112500]}" id="NCID0EDPCK" xlink:type="simple">41°6'45"N, 1°16'51"E</named-content></named-content>, from sediments at 27 m depth, March 2022, G. Quiroga-Jofre &amp; D. Guerra-Mateo (holotype CBS H-25616, ex-type <abbrev xmlns:xlink="http://www.w3.org/1999/xlink" xlink:title="Faculty of Medicine in Reus" id="ABBRID0EIPCK" xlink:type="simple">FMR</abbrev> 20151, CBS 152725).</p></tp:treatment-sec><tp:treatment-sec sec-type="description" id="SECID0EMPCK"><title>Description.</title><p><bold><italic>Saprobic</italic></bold> on marine sediments. <bold><italic>Mycelium</italic></bold> superficial and immersed, composed of hyaline, septate, branched, smooth-walled, 1.5–2 µm wide hyphae. <bold><italic>Asexual morph</italic></bold> with well-differentiated fertile hyphae, arising laterally from vegetative hyphae, branched, straight, sinuous, or contorted, forming intercalary and terminal arthroconidia randomly, 1.5–2 µm wide. <bold><italic>Arthroconidia</italic></bold> enteroarthric, 0–1-septate, hyaline, smooth- and thin-walled, cylindrical to subcylindrical or T-shaped, 3.5–4.5(–7.5) × 1.5–2 µm; secession rhexolytic. <bold><italic>Sexual morph</italic></bold> heterothallic (observed in <abbrev xmlns:xlink="http://www.w3.org/1999/xlink" xlink:title="Faculty of Medicine in Reus" id="ABBRID0EDRCK" xlink:type="simple">FMR</abbrev> 20151 × IHEM 28255 on <abbrev xmlns:xlink="http://www.w3.org/1999/xlink" xlink:title="oatmeal agar" id="ABBRID0EHRCK" xlink:type="simple">OA</abbrev>). <bold><italic>Gymnothecia</italic></bold> superficial, surrounded by asexual fertile hyphae, single or aggregated, orange-brown, globose to subglobose, 200–310 µm diam. (excluding appendages); peridium composed of a conspicuous network of hyphae, septate, branched, hyaline to brownish orange, finely asperulate, thick-walled, cylindrical, 2.5–4(–4.5) µm wide, with short and long lateral appendages; short appendages arising at acute angles, spine-like, with subacute ends, orange-brown, finely asperulate, 14–25(–30) × 3–4 µm; long appendages arising from peridium at acute and subacute angles, unbranched, straight or curved, cylindrical, progressively tapering terminally, orange-brown, finely asperulate and thick-walled with a basal knuckle-joint towards the base, smooth terminally, with a rounded or subacute curved apex, 200–560 × 3–4 µm long. <bold><italic>Asci</italic></bold> 8-spored, evanescent, irregularly disposed, globose to subglobose, 7 × 5–6 µm. <bold><italic>Ascospores</italic></bold> unicellular, pale yellow, yellow in mass, reticulate (reticulation regular with smooth polygonal meshes under <abbrev xmlns:xlink="http://www.w3.org/1999/xlink" xlink:title="Scanning electron microscopy" id="ABBRID0ELSCK" xlink:type="simple">SEM</abbrev>), thick-walled, subglobose, 3 × 2.5 µm.</p></tp:treatment-sec><tp:treatment-sec sec-type="description" id="SECID0EPSCK"><title>Culture characteristics</title><p>(after 14 days at 25 °C). Colonies on <abbrev xmlns:xlink="http://www.w3.org/1999/xlink" xlink:title="oatmeal agar" id="ABBRID0EVSCK" xlink:type="simple">OA</abbrev> reaching 15–20 mm diam., flat, floccose, white (1A1), submerged towards periphery, margin fimbriate; reverse white (1A1). On <abbrev xmlns:xlink="http://www.w3.org/1999/xlink" xlink:title="potato dextrose agar" id="ABBRID0EZSCK" xlink:type="simple">PDA</abbrev>, 20–22 mm diam., umbonate, cottony, white (1A1), margin entire and diffuse; reverse orange-white (5A2) to white (1A1). On <abbrev xmlns:xlink="http://www.w3.org/1999/xlink" xlink:title="phytone yeast extract agar" id="ABBRID0E4SCK" xlink:type="simple">PYE</abbrev>, 25–27 mm diam., convoluted, slightly radially sulcate at periphery, cottony, white (1A1), margin entire; reverse uncolored. Diffusible pigment not observed in any of the media studied.</p></tp:treatment-sec><tp:treatment-sec sec-type="material" id="SECID0EBTCK"><title>Additional specimens examined.</title><p>Belgium, Duffel, on bat fur (<italic><tp:taxon-name><tp:taxon-name-part taxon-name-part-type="genus" reg="Myotis">Myotis</tp:taxon-name-part> <tp:taxon-name-part taxon-name-part-type="species" reg="daubentonii">daubentonii</tp:taxon-name-part></tp:taxon-name></italic>), October 2018, C. Van den Eynde (IHEM 28255).</p></tp:treatment-sec><tp:treatment-sec sec-type="Cardinal temperatures for growth" id="SECID0ESTCK"><title>Cardinal temperatures for growth.</title><p>Minimum 5 °C (1 mm), optimum 25–30 °C (22–25 mm), maximum 35 °C (1 mm).</p></tp:treatment-sec><tp:treatment-sec sec-type="habitat" id="SECID0EXTCK"><title>Habitat and geographic distribution.</title><p>Bat fur and marine sediment. Belgium and Spain.</p></tp:treatment-sec><tp:treatment-sec sec-type="notes" id="SECID0E3TCK"><title>Notes.</title><p><italic><tp:taxon-name><tp:taxon-name-part taxon-name-part-type="genus" reg="Malbranchea">Malbranchea</tp:taxon-name-part> <tp:taxon-name-part taxon-name-part-type="species" reg="parafilamentosa">parafilamentosa</tp:taxon-name-part></tp:taxon-name></italic> represents an independent lineage related to <italic><tp:taxon-name><tp:taxon-name-part taxon-name-part-type="genus" reg="Malbranchea">M.</tp:taxon-name-part> <tp:taxon-name-part taxon-name-part-type="species" reg="thaxteri">thaxteri</tp:taxon-name-part></tp:taxon-name></italic> and <italic><tp:taxon-name><tp:taxon-name-part taxon-name-part-type="genus" reg="Malbranchea">M.</tp:taxon-name-part> <tp:taxon-name-part taxon-name-part-type="species" reg="filamentosa">filamentosa</tp:taxon-name-part></tp:taxon-name></italic> (Fig. <xref ref-type="fig" rid="F2">3</xref>). The three species are characterized by the production of fertile hyphae that produce arthroconidia randomly. The morphological differences between their asexual morphs are subtle, but <italic><tp:taxon-name><tp:taxon-name-part taxon-name-part-type="genus" reg="Malbranchea">M.</tp:taxon-name-part> <tp:taxon-name-part taxon-name-part-type="species" reg="parafilamentosa">parafilamentosa</tp:taxon-name-part></tp:taxon-name></italic> shows conspicuously sinuous or contorted fertile hyphae, while in <italic><tp:taxon-name><tp:taxon-name-part taxon-name-part-type="genus" reg="Malbranchea">M.</tp:taxon-name-part> <tp:taxon-name-part taxon-name-part-type="species" reg="filamentosa">filamentosa</tp:taxon-name-part></tp:taxon-name></italic>, they are straight and rarely slightly sinuous (<xref ref-type="bibr" rid="B82">Sigler et al. 2002</xref>; <xref ref-type="bibr" rid="B77">Rodríguez-Andrade et al. 2021</xref>). Their sexual morphs display gymnothecia with short and long appendages, subglobose asci, and reticulate, subglobose ascospores. <italic><tp:taxon-name><tp:taxon-name-part taxon-name-part-type="genus" reg="Malbranchea">Malbranchea</tp:taxon-name-part> <tp:taxon-name-part taxon-name-part-type="species" reg="parafilamentosa">parafilamentosa</tp:taxon-name-part></tp:taxon-name></italic> and <italic><tp:taxon-name><tp:taxon-name-part taxon-name-part-type="genus" reg="Malbranchea">M.</tp:taxon-name-part> <tp:taxon-name-part taxon-name-part-type="species" reg="filamentosa">filamentosa</tp:taxon-name-part></tp:taxon-name></italic> are characterized by being heterothallic and producing yellow mass ascospores. These species can be distinguished by the width of the peridial hyphae (2.5–4(–4.5) µm and 4.5–6 µm) and the length of the long peridial appendages (200–560 µm and 100–290 µm) (<xref ref-type="bibr" rid="B82">Sigler et al. 2002</xref>). Although the lengths of the peridial appendages overlap between <italic><tp:taxon-name><tp:taxon-name-part taxon-name-part-type="genus" reg="Malbranchea">M.</tp:taxon-name-part> <tp:taxon-name-part taxon-name-part-type="species" reg="parafilamentosa">parafilamentosa</tp:taxon-name-part></tp:taxon-name></italic> and <italic><tp:taxon-name><tp:taxon-name-part taxon-name-part-type="genus" reg="Malbranchea">M.</tp:taxon-name-part> <tp:taxon-name-part taxon-name-part-type="species" reg="thaxteri">thaxteri</tp:taxon-name-part></tp:taxon-name></italic> (200–560 µm and 250–540 µm), the latter species is characterized by being homothallic and producing hyaline ascospores (<xref ref-type="bibr" rid="B48">Kuehn 1955</xref>; <xref ref-type="bibr" rid="B65">Orr and Kuehn 1971</xref>).</p><p>Of note is that our phylogenetic analyses show that the strains CBS 198.92 and CBS 146932 (Figs <xref ref-type="fig" rid="F11">2</xref>, <xref ref-type="fig" rid="F2">3</xref>), labeled as <italic><tp:taxon-name><tp:taxon-name-part taxon-name-part-type="genus" reg="Malbranchea">Malbranchea</tp:taxon-name-part> <tp:taxon-name-part taxon-name-part-type="species" reg="setosa">setosa</tp:taxon-name-part></tp:taxon-name></italic> and <italic><tp:taxon-name><tp:taxon-name-part taxon-name-part-type="genus" reg="Malbranchea">Malbranchea</tp:taxon-name-part> <tp:taxon-name-part taxon-name-part-type="species" reg="stricta">stricta</tp:taxon-name-part></tp:taxon-name></italic>, respectively, are genetically identical to <italic><tp:taxon-name><tp:taxon-name-part taxon-name-part-type="genus" reg="Malbranchea">M.</tp:taxon-name-part> <tp:taxon-name-part taxon-name-part-type="species" reg="filamentosa">filamentosa</tp:taxon-name-part></tp:taxon-name></italic> (UAMH 4097) (<xref ref-type="bibr" rid="B82">Sigler et al. 2002</xref>). However, the authors who sent the specimen to the CBS collection never formally described <italic><tp:taxon-name><tp:taxon-name-part taxon-name-part-type="genus" reg="Malbranchea">M.</tp:taxon-name-part> <tp:taxon-name-part taxon-name-part-type="species" reg="setosa">setosa</tp:taxon-name-part></tp:taxon-name></italic>, so this name should be deemed invalid, and <italic><tp:taxon-name><tp:taxon-name-part taxon-name-part-type="genus" reg="Malbranchea">M.</tp:taxon-name-part> <tp:taxon-name-part taxon-name-part-type="species" reg="stricta">stricta</tp:taxon-name-part></tp:taxon-name></italic> should be considered a synonym.</p></tp:treatment-sec><tp:treatment-sec><!--Section generated to contain objects referenced in tp:taxon-treatment.--><fig id="F2" position="float" orientation="portrait"><object-id xmlns:xlink="http://www.w3.org/1999/xlink" content-type="doi" xlink:type="simple">10.3897/imafungus.16.158470.figure3</object-id><object-id xmlns:xlink="http://www.w3.org/1999/xlink" content-type="arpha" xlink:type="simple">B2F39A30-E4A5-5730-8948-33AE8165C82C</object-id><label>Figure 3.</label><caption><p>Phylogenetic tree inferred from a concatenated ITS–LSU–<italic><abbrev xmlns:xlink="http://www.w3.org/1999/xlink" xlink:title="β-tubulin" id="ABBRID0ERMBI" xlink:type="simple">tub2</abbrev></italic> alignment of 53 strains representing the genus <italic><tp:taxon-name><tp:taxon-name-part taxon-name-part-type="genus" reg="Malbranchea">Malbranchea</tp:taxon-name-part></tp:taxon-name></italic>. The tree is rooted to <italic><tp:taxon-name><tp:taxon-name-part taxon-name-part-type="genus" reg="Auxarthronopsis">Auxarthronopsis</tp:taxon-name-part> <tp:taxon-name-part taxon-name-part-type="species" reg="bandhavgarhensis">bandhavgarhensis</tp:taxon-name-part></tp:taxon-name></italic> CBS 134524 and <italic><tp:taxon-name><tp:taxon-name-part taxon-name-part-type="genus" reg="Neogymnomyces">Neogymnomyces</tp:taxon-name-part> <tp:taxon-name-part taxon-name-part-type="species" reg="demonbreunii">demonbreunii</tp:taxon-name-part></tp:taxon-name></italic> CBS 427.70. Numbers at the branches indicate support values (IQ-Tree-UFBS/<abbrev xmlns:xlink="http://www.w3.org/1999/xlink" xlink:title="Bayesian inference" id="ABBRID0ESNBI" xlink:type="simple">BI</abbrev>-PP) above 90%/0.95. Fully supported branches (100/1) are highlighted in bold. Strains recovered in this work and the associated species are highlighted in bold. Quotation marks indicate strains with unresolved taxonomy. Putative novel species are highlighted in blue. Ex-type strains are indicated with <sup>T</sup>. The scale bar represents the expected number of changes per site.</p></caption><graphic xmlns:xlink="http://www.w3.org/1999/xlink" xlink:href="imafungus-16-e158470-g003.jpg" position="float" orientation="portrait" xlink:type="simple" id="oo_1409048.jpg"><uri content-type="original_file" xlink:type="simple">https://binary.pensoft.net/fig/1409048</uri></graphic></fig><fig id="F11" position="float" orientation="portrait"><object-id xmlns:xlink="http://www.w3.org/1999/xlink" content-type="doi" xlink:type="simple">10.3897/imafungus.16.158470.figure2</object-id><object-id xmlns:xlink="http://www.w3.org/1999/xlink" content-type="arpha" xlink:type="simple">30DAAC5D-25F0-5D54-AAA5-FE2C40A5F9F4</object-id><label>Figure 2.</label><caption><p>Phylogenetic tree inferred from a concatenated ITS–LSU alignment of 137 strains representing the families <italic><tp:taxon-name><tp:taxon-name-part taxon-name-part-type="family">Gymnoascaceae</tp:taxon-name-part></tp:taxon-name></italic>, <italic><tp:taxon-name><tp:taxon-name-part taxon-name-part-type="family">Malbrancheaceae</tp:taxon-name-part></tp:taxon-name></italic>, <italic><tp:taxon-name><tp:taxon-name-part taxon-name-part-type="family">Neogymnomycetaceae</tp:taxon-name-part></tp:taxon-name></italic>, and a related <italic>incertae sedis</italic> clade in <italic><tp:taxon-name><tp:taxon-name-part taxon-name-part-type="order">Onygenales</tp:taxon-name-part></tp:taxon-name></italic>. The tree is rooted to <italic><tp:taxon-name><tp:taxon-name-part taxon-name-part-type="genus" reg="Polytolypa">Polytolypa</tp:taxon-name-part> <tp:taxon-name-part taxon-name-part-type="species" reg="hystricis">hystricis</tp:taxon-name-part></tp:taxon-name></italic> UAMH 7299 and <italic><tp:taxon-name><tp:taxon-name-part taxon-name-part-type="genus" reg="Dactylodendron">Dactylodendron</tp:taxon-name-part> <tp:taxon-name-part taxon-name-part-type="species" reg="pinicola">pinicola</tp:taxon-name-part></tp:taxon-name></italic> CBS 653.89. Numbers at the branches indicate support values (IQ-TREE-UFBS/<abbrev xmlns:xlink="http://www.w3.org/1999/xlink" xlink:title="Bayesian inference" id="ABBRID0EXYAI" xlink:type="simple">BI</abbrev>-PP) above 90%/0.95. Fully supported branches (100/1) are highlighted in bold. Strains recovered in this work and the associated species are highlighted in bold. Quotation marks indicate strains with unresolved taxonomy. Putative novel species are highlighted in blue. Ex-type strains are indicated with T. The scale bar represents the expected number of changes per site.</p></caption><graphic xmlns:xlink="http://www.w3.org/1999/xlink" xlink:href="imafungus-16-e158470-g002.jpg" position="float" orientation="portrait" xlink:type="simple" id="oo_1409047.jpg"><uri content-type="original_file" xlink:type="simple">https://binary.pensoft.net/fig/1409047</uri></graphic></fig></tp:treatment-sec><ref-list><ref id="B82"><mixed-citation xmlns:xlink="http://www.w3.org/1999/xlink" xlink:type="simple"><person-group><name name-style="western"><surname>Sigler</surname><given-names>L</given-names></name><name name-style="western"><surname>Hambleton</surname><given-names>S</given-names></name><etal/></person-group> (<year>2002</year>) <article-title>(PDF) <italic><tp:taxon-name><tp:taxon-name-part taxon-name-part-type="genus">Auxarthron</tp:taxon-name-part></tp:taxon-name></italic> teleomorphs for <italic><tp:taxon-name><tp:taxon-name-part taxon-name-part-type="genus">Malbranchea</tp:taxon-name-part> <tp:taxon-name-part taxon-name-part-type="species">filamentosa</tp:taxon-name-part></tp:taxon-name></italic> and <italic><tp:taxon-name><tp:taxon-name-part taxon-name-part-type="genus">Malbranchea</tp:taxon-name-part> <tp:taxon-name-part taxon-name-part-type="species">albolutea</tp:taxon-name-part></tp:taxon-name></italic> and relationships within <italic><tp:taxon-name><tp:taxon-name-part taxon-name-part-type="genus">Auxarthron</tp:taxon-name-part></tp:taxon-name></italic>.</article-title><source>Studies in Mycology</source><volume>47</volume>: <fpage>111</fpage>–<lpage>122</lpage>.</mixed-citation></ref><ref id="B77"><mixed-citation xmlns:xlink="http://www.w3.org/1999/xlink" xlink:type="simple"><person-group><name name-style="western"><surname>Rodríguez-Andrade</surname><given-names>E</given-names></name><name name-style="western"><surname>Cano-Lira</surname><given-names>JF</given-names></name><etal/></person-group> (<year>2021</year>) A revision of malbranchea-like fungi from clinical specimens in the United States of America reveals unexpected novelty. IMA Fungus 12: 25. <ext-link xlink:href="10.1186/s43008-021-00075-x" ext-link-type="doi" xlink:type="simple">https://doi.org/10.1186/s43008-021-00075-x</ext-link></mixed-citation></ref><ref id="B48"><mixed-citation xmlns:xlink="http://www.w3.org/1999/xlink" xlink:type="simple"><person-group><name name-style="western"><surname>Kuehn</surname><given-names>HH</given-names></name></person-group> (<year>1955</year>) <article-title>Observations on <italic><tp:taxon-name><tp:taxon-name-part taxon-name-part-type="family">Gymnoascaceae</tp:taxon-name-part></tp:taxon-name></italic>. II. Two New Species of <italic><tp:taxon-name><tp:taxon-name-part taxon-name-part-type="genus">Myxotrichum</tp:taxon-name-part></tp:taxon-name></italic>.</article-title><source>Mycologia</source><volume>47</volume>(<issue>6</issue>): <fpage>878</fpage>–<lpage>890</lpage>. <ext-link xlink:href="10.1080/00275514.1955.12024502" ext-link-type="doi" xlink:type="simple">https://doi.org/10.1080/00275514.1955.12024502</ext-link></mixed-citation></ref><ref id="B65"><mixed-citation xmlns:xlink="http://www.w3.org/1999/xlink" xlink:type="simple"><person-group><name name-style="western"><surname>Orr</surname><given-names>GF</given-names></name><name name-style="western"><surname>Kuehn</surname><given-names>HH</given-names></name></person-group> (<year>1971</year>) <article-title>Notes on <italic><tp:taxon-name><tp:taxon-name-part taxon-name-part-type="family">Gymnoascaceae</tp:taxon-name-part></tp:taxon-name></italic>. I. A Review of Eight Species.</article-title><source>Mycologia</source><volume>63</volume>: <fpage>191</fpage>–<lpage>203</lpage>. <ext-link xlink:href="10.1080/00275514.1971.12019102" ext-link-type="doi" xlink:type="simple">https://doi.org/10.1080/00275514.1971.12019102</ext-link></mixed-citation></ref></ref-list></tp:taxon-treatment>
