# Supplementary material for: ﻿ Onygenales from marine sediments: diversity, novel taxa, global distribution, and adaptability to the marine environment
Source: IMA Fungus. 2025 Sep 4;16:e158470. doi: 10.3897/imafungus.16.158470 (PMC12457909; doi:10.3897/imafungus.16.158470)
Supplement: XML Treatment for Malbranchea sedimenticola [file imafungus.16.158470-treatment5.xml]

<!DOCTYPE tp:taxon-treatment
  PUBLIC "-//TaxonX//DTD Taxonomic Treatment Publishing DTD v0 20100105//EN" "tax-treatment-NSO.dtd">
<tp:taxon-treatment xmlns:tp="http://www.plazi.org/taxpub"><tp:treatment-meta><kwd-group><label>Taxon classification</label><kwd>
                <named-content content-type="kingdom">Animalia</named-content>
              </kwd><kwd>
                <named-content content-type="order">Onygenales</named-content>
              </kwd><kwd>
                <named-content content-type="family">Gymnoascaceae</named-content>
              </kwd></kwd-group><mixed-citation publication-type="journal"><person-group><name><surname>Guerra-Mateo</surname><given-names>Daniel</given-names></name><name><surname>Gené</surname><given-names>Josepa</given-names></name><name><surname>Becker</surname><given-names>Pierre</given-names></name><name><surname>Cano-Lira</surname><given-names>José F.</given-names></name></person-group><article-title>﻿ <italic><tp:taxon-name><tp:taxon-name-part taxon-name-part-type="order">Onygenales</tp:taxon-name-part></tp:taxon-name></italic> from marine sediments: diversity, novel taxa, global distribution, and adaptability to the marine environment</article-title><source>IMA Fungus</source><day>04</day><month>09</month><year>2025</year><volume>16</volume><pub-id pub-id-type="doi">10.3897/imafungus.16.158470</pub-id></mixed-citation></tp:treatment-meta><tp:nomenclature><label>﻿</label><tp:taxon-name><object-id xmlns:xlink="http://www.w3.org/1999/xlink" content-type="arpha" xlink:type="simple">D566DC64-6B98-5C6D-9A46-80EBCD554333</object-id>
              <tp:taxon-name-part taxon-name-part-type="genus" reg="Malbranchea">Malbranchea</tp:taxon-name-part>
              <tp:taxon-name-part taxon-name-part-type="species" reg="sedimenticola">sedimenticola</tp:taxon-name-part>
              <object-id xmlns:xlink="http://www.w3.org/1999/xlink" content-type="mycobank" xlink:type="simple">856497</object-id>
            </tp:taxon-name><tp:taxon-authority>Guerra-Mateo, Cano &amp; Gené</tp:taxon-authority><tp:taxon-status xmlns:xlink="http://www.w3.org/1999/xlink" xlink:type="simple">sp. nov.</tp:taxon-status><xref ref-type="fig" rid="F8">Fig. 9</xref></tp:nomenclature><tp:treatment-sec sec-type="etymology" id="SECID0EL3CK"><title>Etymology.</title><p>Latin <italic>sedimentum</italic>, settling, and Latin -<italic>cola</italic>, to inhabit, referring to the species’ preference for soil and sediment substrates.</p><fig id="F8" position="float" orientation="portrait"><object-id xmlns:xlink="http://www.w3.org/1999/xlink" content-type="doi" xlink:type="simple">10.3897/imafungus.16.158470.figure9</object-id><object-id xmlns:xlink="http://www.w3.org/1999/xlink" content-type="arpha" xlink:type="simple">D7854493-A1A6-55F5-9001-16CD71D24DA8</object-id><label>Figure 9.</label><caption><p><italic><tp:taxon-name><tp:taxon-name-part taxon-name-part-type="genus" reg="Malbranchea">Malbranchea</tp:taxon-name-part> <tp:taxon-name-part taxon-name-part-type="species" reg="sedimenticola">sedimenticola</tp:taxon-name-part></tp:taxon-name></italic> (ex-type <abbrev xmlns:xlink="http://www.w3.org/1999/xlink" xlink:title="Faculty of Medicine in Reus" id="ABBRID0EI4CK" xlink:type="simple">FMR</abbrev> 19564). A. Colonies on <abbrev xmlns:xlink="http://www.w3.org/1999/xlink" xlink:title="potato dextrose agar" id="ABBRID0EM4CK" xlink:type="simple">PDA</abbrev>, <abbrev xmlns:xlink="http://www.w3.org/1999/xlink" xlink:title="phytone yeast extract agar" id="ABBRID0EQ4CK" xlink:type="simple">PYE</abbrev>, and <abbrev xmlns:xlink="http://www.w3.org/1999/xlink" xlink:title="oatmeal agar" id="ABBRID0EU4CK" xlink:type="simple">OA</abbrev> after 14 days at 25 °C. B, C. Ascomata. D. Tip of a long appendage under <abbrev xmlns:xlink="http://www.w3.org/1999/xlink" xlink:title="Scanning electron microscopy" id="ABBRID0EY4CK" xlink:type="simple">SEM</abbrev>. E. Peridial hyphae under <abbrev xmlns:xlink="http://www.w3.org/1999/xlink" xlink:title="Scanning electron microscopy" id="ABBRID0EF5CK" xlink:type="simple">SEM</abbrev>. F, G. Asci and ascospores under light microscopy. H. Ascospore ornamentation under <abbrev xmlns:xlink="http://www.w3.org/1999/xlink" xlink:title="Scanning electron microscopy" id="ABBRID0EJ5CK" xlink:type="simple">SEM</abbrev>. I, J. Fertile hyphae and arthroconidia. Scale bars: 10 µm (B, C, E–G, I, J); 5 µm (D); 1 µm (H).</p></caption><graphic xmlns:xlink="http://www.w3.org/1999/xlink" xlink:href="imafungus-16-e158470-g009.jpg" position="float" orientation="portrait" xlink:type="simple" id="oo_1409054.jpg"><uri content-type="original_file" xlink:type="simple">https://binary.pensoft.net/fig/1409054</uri></graphic></fig></tp:treatment-sec><tp:treatment-sec sec-type="material" id="SECID0E25CK"><title>Type.</title><p>Spain • Catalonia, Mediterranean coast, Tarragona, Platja del Miracle, <named-content xmlns:xlink="http://www.w3.org/1999/xlink" content-type="dwc:verbatimCoordinates" xlink:type="simple"><named-content content-type="geo-json" specific-use="{&#34;type&#34;:&#34;Point&#34;,&#34;coordinates&#34;:[1.262222,41.101667]}" id="NCID0EE6CK" xlink:type="simple">41°6'6"N, 1°15'44"E</named-content></named-content>, from sediments at 27 m depth, June 2021, G. Quiroga-Jofre &amp; D. Guerra-Mateo (holotype CBS H-25615, ex-type <abbrev xmlns:xlink="http://www.w3.org/1999/xlink" xlink:title="Faculty of Medicine in Reus" id="ABBRID0EJ6CK" xlink:type="simple">FMR</abbrev> 19564, CBS 152723).</p></tp:treatment-sec><tp:treatment-sec sec-type="description" id="SECID0EN6CK"><title>Description.</title><p><bold><italic>Saprobic</italic></bold> on marine sediments. <bold><italic>Mycelium</italic></bold> superficial and immersed, composed of septate, branched, hyaline, smooth-walled, 1.5–2.5 µm wide hyphae. <bold><italic>Asexual morph</italic></bold> with intercalary or terminal fertile hyphae growing directly from the vegetative hyphae, often anastomosed, straight, slightly branched, branches short and sinuous, forming arthroconidia randomly, 1.5–2.5 µm wide. <bold><italic>Arthroconidia</italic></bold> enteroarthric, intercalary or terminal, 0–1-septate, hyaline, smooth- and thin-walled, cylindrical to subcylindrical or T-shaped, (2.5–)4.5–5.5(–7.5) × 1.5–2.5 µm; secession rhexolytic. <bold><italic>Sexual morph</italic></bold> homothallic. <bold><italic>Gymnothecia</italic></bold> observed on <abbrev xmlns:xlink="http://www.w3.org/1999/xlink" xlink:title="oatmeal agar" id="ABBRID0EMBDK" xlink:type="simple">OA</abbrev>, superficial, single or aggregated, orange-brown, globose to subglobose, 350–450 µm diam. (excluding appendages); peridium composed of a conspicuous network of hyphae, septate, branched, hyaline to brownish orange, asperulate, thick-walled, cylindrical, 2.5–3 µm wide, with short and long lateral appendages; short appendages arising at acute angles, spine-like, with subacute to truncated ends, orange-brown, asperulate, 15–40 µm long; long appendages arising from peridium at acute and subacute angles, unbranched, straight or curved, cylindrical, progressively tapering terminally, orange-brown, asperulate and thick-walled toward the base, paler and smooth terminally, with a rounded or subacute curved apex and a basal knuckle-joint, 500–850 µm long. <bold><italic>Asci</italic></bold> 8-spored, evanescent, irregularly disposed, globose, subglobose, or pyriform, 7.5–9 × 5.5–6 µm. <bold><italic>Ascospores</italic></bold> unicellular, pale yellow, smooth-walled to slightly echinulate (reticulation regular with smooth polygonal meshes under <abbrev xmlns:xlink="http://www.w3.org/1999/xlink" xlink:title="Scanning electron microscopy" id="ABBRID0E6BDK" xlink:type="simple">SEM</abbrev>), thick-walled, globose, 2.5–3 µm diam.</p></tp:treatment-sec><tp:treatment-sec sec-type="description" id="SECID0EDCDK"><title>Culture characteristics</title><p>(after 14 days at 25 °C). Colonies on <abbrev xmlns:xlink="http://www.w3.org/1999/xlink" xlink:title="oatmeal agar" id="ABBRID0EJCDK" xlink:type="simple">OA</abbrev> reaching 40 mm diam., flat, glabrous at center with abundant ascomata, white (1A1), producing sparse aerial mycelium towards periphery; reverse uncolored. On <abbrev xmlns:xlink="http://www.w3.org/1999/xlink" xlink:title="potato dextrose agar" id="ABBRID0ENCDK" xlink:type="simple">PDA</abbrev>, 46–50 mm diam., slightly umbonate, cottony, light yellow (4A4) to white at periphery, margin entire and diffuse; reverse reddish orange (7B8) to light orange (5A4), white towards periphery. On <abbrev xmlns:xlink="http://www.w3.org/1999/xlink" xlink:title="phytone yeast extract agar" id="ABBRID0ERCDK" xlink:type="simple">PYE</abbrev>, 47 mm diam., slightly umbonate, cottony or glabrous (CBS 319.61), white (1A1), with light yellow patches at center, margin entire and diffuse; reverse uncolored. Diffusible pigment not observed in any of the media studied.</p></tp:treatment-sec><tp:treatment-sec sec-type="material" id="SECID0EVCDK"><title>Additional specimens examined.</title><p>Spain • Catalonia, Mediterranean coast, Tarragona, Platja de la Arrabassada, <named-content xmlns:xlink="http://www.w3.org/1999/xlink" content-type="dwc:verbatimCoordinates" xlink:type="simple"><named-content content-type="geo-json" specific-use="{&#34;type&#34;:&#34;Point&#34;,&#34;coordinates&#34;:[1.280833,41.112500]}" id="NCID0E5CDK" xlink:type="simple">41°6'45"N, 1°16'51"E</named-content></named-content>, from sediments at 27 m depth, June 2022, G. Quiroga-Jofre &amp; D. Guerra-Mateo (<abbrev xmlns:xlink="http://www.w3.org/1999/xlink" xlink:title="Faculty of Medicine in Reus" id="ABBRID0EDDDK" xlink:type="simple">FMR</abbrev> 20150); • ibid., Barcelona, discharging area of the Llobregat River, <named-content xmlns:xlink="http://www.w3.org/1999/xlink" content-type="dwc:verbatimCoordinates" xlink:type="simple"><named-content content-type="geo-json" specific-use="{&#34;type&#34;:&#34;Point&#34;,&#34;coordinates&#34;:[2.154444,41.288889]}" id="NCID0EKDDK" xlink:type="simple">41°17'20´´N, 2°9'16´´E</named-content></named-content>, from sediments at 19 m depth, October 2023, P. Rojas &amp; D. Guerra-Mateo (<abbrev xmlns:xlink="http://www.w3.org/1999/xlink" xlink:title="Faculty of Medicine in Reus" id="ABBRID0EPDDK" xlink:type="simple">FMR</abbrev> 21121); the USA, California, Stanislaus Co., on soil, G.F. Orr (CBS 319.61).</p></tp:treatment-sec><tp:treatment-sec sec-type="Cardinal temperatures for growth" id="SECID0ETDDK"><title>Cardinal temperatures for growth.</title><p>Minimum 5 °C (3 mm), optimum 25 °C (50 mm), maximum 37 °C (17 mm).</p></tp:treatment-sec><tp:treatment-sec sec-type="habitat" id="SECID0EYDDK"><title>Habitat and geographic distribution.</title><p>Marine sediments and soil in Spain and the USA. In GlobalFungi, in soil from different environments (forest, shrubland, grassland, desert, cropland, and urban), rhizosphere soil, roots, and marine sediment. Australia, Chile, China, Mexico, Morocco, Oman, Qatar, and Tunisia (Fig. <xref ref-type="fig" rid="F3">4</xref>).</p></tp:treatment-sec><tp:treatment-sec sec-type="notes" id="SECID0ECEDK"><title>Notes.</title><p><italic><tp:taxon-name><tp:taxon-name-part taxon-name-part-type="genus" reg="Malbranchea">Malbranchea</tp:taxon-name-part> <tp:taxon-name-part taxon-name-part-type="species" reg="sedimenticola">sedimenticola</tp:taxon-name-part></tp:taxon-name></italic> is phylogenetically related to <italic><tp:taxon-name><tp:taxon-name-part taxon-name-part-type="genus" reg="Malbranchea">M.</tp:taxon-name-part> <tp:taxon-name-part taxon-name-part-type="species" reg="sinuata">sinuata</tp:taxon-name-part></tp:taxon-name></italic> and <italic><tp:taxon-name><tp:taxon-name-part taxon-name-part-type="genus" reg="Malbranchea">M.</tp:taxon-name-part> <tp:taxon-name-part taxon-name-part-type="species" reg="albolutea">albolutea</tp:taxon-name-part></tp:taxon-name></italic> (Fig. <xref ref-type="fig" rid="F2">3</xref>). These species can be distinguished based on colony colour and arthroconidia size. On <abbrev xmlns:xlink="http://www.w3.org/1999/xlink" xlink:title="oatmeal agar" id="ABBRID0ENFDK" xlink:type="simple">OA</abbrev> and <abbrev xmlns:xlink="http://www.w3.org/1999/xlink" xlink:title="phytone yeast extract agar" id="ABBRID0ERFDK" xlink:type="simple">PYE</abbrev>, <italic><tp:taxon-name><tp:taxon-name-part taxon-name-part-type="genus" reg="Malbranchea">M.</tp:taxon-name-part> <tp:taxon-name-part taxon-name-part-type="species" reg="sedimenticola">sedimenticola</tp:taxon-name-part></tp:taxon-name></italic> displays white mycelium, while <italic><tp:taxon-name><tp:taxon-name-part taxon-name-part-type="genus" reg="Malbranchea">M.</tp:taxon-name-part> <tp:taxon-name-part taxon-name-part-type="species" reg="albolutea">albolutea</tp:taxon-name-part></tp:taxon-name></italic> produces colonies in shades of pale yellow and <italic><tp:taxon-name><tp:taxon-name-part taxon-name-part-type="genus" reg="Malbranchea">M.</tp:taxon-name-part> <tp:taxon-name-part taxon-name-part-type="species" reg="sinuata">sinuata</tp:taxon-name-part></tp:taxon-name></italic> in shades of yellow to orange and reddish brown. Microscopically, the three species produce the characteristic sinuous fertile hyphae of <italic><tp:taxon-name><tp:taxon-name-part taxon-name-part-type="genus" reg="Malbranchea">Malbranchea</tp:taxon-name-part></tp:taxon-name></italic> but differ in arthroconidia length, <italic><tp:taxon-name><tp:taxon-name-part taxon-name-part-type="genus" reg="Malbranchea">M.</tp:taxon-name-part> <tp:taxon-name-part taxon-name-part-type="species" reg="sedimenticola">sedimenticola</tp:taxon-name-part></tp:taxon-name></italic> [(2.5–)4.5–5.5 (–7.5) µm], <italic><tp:taxon-name><tp:taxon-name-part taxon-name-part-type="genus" reg="Malbranchea">M.</tp:taxon-name-part> <tp:taxon-name-part taxon-name-part-type="species" reg="albolutea">albolutea</tp:taxon-name-part></tp:taxon-name></italic> [(1.5–)2–5(–6.5) µm] (<xref ref-type="bibr" rid="B81">Sigler and Carmichael 1976</xref>), and <italic><tp:taxon-name><tp:taxon-name-part taxon-name-part-type="genus" reg="Malbranchea">M.</tp:taxon-name-part> <tp:taxon-name-part taxon-name-part-type="species" reg="sinuata">sinuata</tp:taxon-name-part></tp:taxon-name></italic> (1.5–3 µm) (<xref ref-type="bibr" rid="B90">Torres-Garcia et al. 2023</xref>). In addition, only <italic><tp:taxon-name><tp:taxon-name-part taxon-name-part-type="genus" reg="Malbranchea">M.</tp:taxon-name-part> <tp:taxon-name-part taxon-name-part-type="species" reg="sedimenticola">sedimenticola</tp:taxon-name-part></tp:taxon-name></italic> and <italic><tp:taxon-name><tp:taxon-name-part taxon-name-part-type="genus" reg="Malbranchea">M.</tp:taxon-name-part> <tp:taxon-name-part taxon-name-part-type="species" reg="albolutea">albolutea</tp:taxon-name-part></tp:taxon-name></italic> produce the sexual morph, resembling that of the phylogenetically distant species <italic><tp:taxon-name><tp:taxon-name-part taxon-name-part-type="genus" reg="Malbranchea">M.</tp:taxon-name-part> <tp:taxon-name-part taxon-name-part-type="species" reg="thaxteri">thaxteri</tp:taxon-name-part></tp:taxon-name></italic>. The ascomatal peridium consists of yellow to brownish-orange, asperulate hyphae that produce short, spine-like appendages and long, straight to uncinate appendages, subglobose asci, and globose ascospores of 2.5–3 µm diam. Although the sexual morphs of <italic><tp:taxon-name><tp:taxon-name-part taxon-name-part-type="genus" reg="Malbranchea">M.</tp:taxon-name-part> <tp:taxon-name-part taxon-name-part-type="species" reg="sedimenticola">sedimenticola</tp:taxon-name-part></tp:taxon-name></italic> and <italic><tp:taxon-name><tp:taxon-name-part taxon-name-part-type="genus" reg="Malbranchea">M.</tp:taxon-name-part> <tp:taxon-name-part taxon-name-part-type="species" reg="albolutea">albolutea</tp:taxon-name-part></tp:taxon-name></italic> are morphologically similar, they can be distinguished from <italic><tp:taxon-name><tp:taxon-name-part taxon-name-part-type="genus" reg="Malbranchea">M.</tp:taxon-name-part> <tp:taxon-name-part taxon-name-part-type="species" reg="thaxteri">thaxteri</tp:taxon-name-part></tp:taxon-name></italic> by showing longer appendages (500–850 µm and 400–800 µm vs. 252–542 µm, respectively) and smooth to slightly echinulate ascospores under a bright field microscope (<xref ref-type="bibr" rid="B81">Sigler and Carmichael 1976</xref>), while <italic><tp:taxon-name><tp:taxon-name-part taxon-name-part-type="genus" reg="Malbranchea">M.</tp:taxon-name-part> <tp:taxon-name-part taxon-name-part-type="species" reg="thaxteri">thaxteri</tp:taxon-name-part></tp:taxon-name></italic> ascospores are echinulate-reticulate.</p><p>It is worth mentioning that the strain CBS 319.61 was formerly identified as <italic><tp:taxon-name><tp:taxon-name-part taxon-name-part-type="genus" reg="Malbranchea">M.</tp:taxon-name-part> <tp:taxon-name-part taxon-name-part-type="species" reg="thaxteri">thaxteri</tp:taxon-name-part></tp:taxon-name></italic>, probably based on ascomata morphology. Although this strain remained sterile throughout the culture media assessed in this study, our phylogenetic analyses support the classification of CBS 319.61 as <italic><tp:taxon-name><tp:taxon-name-part taxon-name-part-type="genus" reg="Malbranchea">M.</tp:taxon-name-part> <tp:taxon-name-part taxon-name-part-type="species" reg="sedimenticola">sedimenticola</tp:taxon-name-part></tp:taxon-name></italic> (Figs <xref ref-type="fig" rid="F11">2</xref>, <xref ref-type="fig" rid="F2">3</xref>).</p></tp:treatment-sec><tp:treatment-sec><!--Section generated to contain objects referenced in tp:taxon-treatment.--><fig id="F3" position="float" orientation="portrait"><object-id xmlns:xlink="http://www.w3.org/1999/xlink" content-type="doi" xlink:type="simple">10.3897/imafungus.16.158470.figure4</object-id><object-id xmlns:xlink="http://www.w3.org/1999/xlink" content-type="arpha" xlink:type="simple">858732C8-EE0C-5FFE-B54E-F120ED7C7252</object-id><label>Figure 4.</label><caption><p>Biogeographical data extracted from the GlobalFungi v.10.0 (release version 5.0) database (accessed in December 2024). A. Geographic distribution of ITS1 and ITS2 environmental sequences representing the species of <italic><tp:taxon-name><tp:taxon-name-part taxon-name-part-type="genus" reg="Deilomyces">Deilomyces</tp:taxon-name-part></tp:taxon-name></italic>, <italic><tp:taxon-name><tp:taxon-name-part taxon-name-part-type="genus" reg="Gymnoascoideus">Gymnoascoideus</tp:taxon-name-part></tp:taxon-name></italic>, and <italic><tp:taxon-name><tp:taxon-name-part taxon-name-part-type="genus" reg="Malbranchea">Malbranchea</tp:taxon-name-part></tp:taxon-name></italic> recovered from marine sediments in this study. B. Pie charts representing the substrates where each species has been detected. When rare substrates are masked in the pie chart, an additional chart is provided excluding the major substrates.</p></caption><graphic xmlns:xlink="http://www.w3.org/1999/xlink" xlink:href="imafungus-16-e158470-g004.jpg" position="float" orientation="portrait" xlink:type="simple" id="oo_1409049.jpg"><uri content-type="original_file" xlink:type="simple">https://binary.pensoft.net/fig/1409049</uri></graphic></fig><fig id="F2" position="float" orientation="portrait"><object-id xmlns:xlink="http://www.w3.org/1999/xlink" content-type="doi" xlink:type="simple">10.3897/imafungus.16.158470.figure3</object-id><object-id xmlns:xlink="http://www.w3.org/1999/xlink" content-type="arpha" xlink:type="simple">B2F39A30-E4A5-5730-8948-33AE8165C82C</object-id><label>Figure 3.</label><caption><p>Phylogenetic tree inferred from a concatenated ITS–LSU–<italic><abbrev xmlns:xlink="http://www.w3.org/1999/xlink" xlink:title="β-tubulin" id="ABBRID0ERMBI" xlink:type="simple">tub2</abbrev></italic> alignment of 53 strains representing the genus <italic><tp:taxon-name><tp:taxon-name-part taxon-name-part-type="genus" reg="Malbranchea">Malbranchea</tp:taxon-name-part></tp:taxon-name></italic>. The tree is rooted to <italic><tp:taxon-name><tp:taxon-name-part taxon-name-part-type="genus" reg="Auxarthronopsis">Auxarthronopsis</tp:taxon-name-part> <tp:taxon-name-part taxon-name-part-type="species" reg="bandhavgarhensis">bandhavgarhensis</tp:taxon-name-part></tp:taxon-name></italic> CBS 134524 and <italic><tp:taxon-name><tp:taxon-name-part taxon-name-part-type="genus" reg="Neogymnomyces">Neogymnomyces</tp:taxon-name-part> <tp:taxon-name-part taxon-name-part-type="species" reg="demonbreunii">demonbreunii</tp:taxon-name-part></tp:taxon-name></italic> CBS 427.70. Numbers at the branches indicate support values (IQ-Tree-UFBS/<abbrev xmlns:xlink="http://www.w3.org/1999/xlink" xlink:title="Bayesian inference" id="ABBRID0ESNBI" xlink:type="simple">BI</abbrev>-PP) above 90%/0.95. Fully supported branches (100/1) are highlighted in bold. Strains recovered in this work and the associated species are highlighted in bold. Quotation marks indicate strains with unresolved taxonomy. Putative novel species are highlighted in blue. Ex-type strains are indicated with <sup>T</sup>. The scale bar represents the expected number of changes per site.</p></caption><graphic xmlns:xlink="http://www.w3.org/1999/xlink" xlink:href="imafungus-16-e158470-g003.jpg" position="float" orientation="portrait" xlink:type="simple" id="oo_1409048.jpg"><uri content-type="original_file" xlink:type="simple">https://binary.pensoft.net/fig/1409048</uri></graphic></fig><fig id="F11" position="float" orientation="portrait"><object-id xmlns:xlink="http://www.w3.org/1999/xlink" content-type="doi" xlink:type="simple">10.3897/imafungus.16.158470.figure2</object-id><object-id xmlns:xlink="http://www.w3.org/1999/xlink" content-type="arpha" xlink:type="simple">30DAAC5D-25F0-5D54-AAA5-FE2C40A5F9F4</object-id><label>Figure 2.</label><caption><p>Phylogenetic tree inferred from a concatenated ITS–LSU alignment of 137 strains representing the families <italic><tp:taxon-name><tp:taxon-name-part taxon-name-part-type="family">Gymnoascaceae</tp:taxon-name-part></tp:taxon-name></italic>, <italic><tp:taxon-name><tp:taxon-name-part taxon-name-part-type="family">Malbrancheaceae</tp:taxon-name-part></tp:taxon-name></italic>, <italic><tp:taxon-name><tp:taxon-name-part taxon-name-part-type="family">Neogymnomycetaceae</tp:taxon-name-part></tp:taxon-name></italic>, and a related <italic>incertae sedis</italic> clade in <italic><tp:taxon-name><tp:taxon-name-part taxon-name-part-type="order">Onygenales</tp:taxon-name-part></tp:taxon-name></italic>. The tree is rooted to <italic><tp:taxon-name><tp:taxon-name-part taxon-name-part-type="genus" reg="Polytolypa">Polytolypa</tp:taxon-name-part> <tp:taxon-name-part taxon-name-part-type="species" reg="hystricis">hystricis</tp:taxon-name-part></tp:taxon-name></italic> UAMH 7299 and <italic><tp:taxon-name><tp:taxon-name-part taxon-name-part-type="genus" reg="Dactylodendron">Dactylodendron</tp:taxon-name-part> <tp:taxon-name-part taxon-name-part-type="species" reg="pinicola">pinicola</tp:taxon-name-part></tp:taxon-name></italic> CBS 653.89. Numbers at the branches indicate support values (IQ-TREE-UFBS/<abbrev xmlns:xlink="http://www.w3.org/1999/xlink" xlink:title="Bayesian inference" id="ABBRID0EXYAI" xlink:type="simple">BI</abbrev>-PP) above 90%/0.95. Fully supported branches (100/1) are highlighted in bold. Strains recovered in this work and the associated species are highlighted in bold. Quotation marks indicate strains with unresolved taxonomy. Putative novel species are highlighted in blue. Ex-type strains are indicated with T. The scale bar represents the expected number of changes per site.</p></caption><graphic xmlns:xlink="http://www.w3.org/1999/xlink" xlink:href="imafungus-16-e158470-g002.jpg" position="float" orientation="portrait" xlink:type="simple" id="oo_1409047.jpg"><uri content-type="original_file" xlink:type="simple">https://binary.pensoft.net/fig/1409047</uri></graphic></fig></tp:treatment-sec><ref-list><ref id="B81"><mixed-citation xmlns:xlink="http://www.w3.org/1999/xlink" xlink:type="simple"><person-group><name name-style="western"><surname>Sigler</surname><given-names>L</given-names></name><name name-style="western"><surname>Carmichael</surname><given-names>JW</given-names></name></person-group> (<year>1976</year>) <article-title>Taxonomy of <italic><tp:taxon-name><tp:taxon-name-part taxon-name-part-type="genus">Malbranchea</tp:taxon-name-part></tp:taxon-name></italic> and some other hyphomycetes with arthroconidia.</article-title><source>Mycotaxon</source><volume>4</volume>: <fpage>349</fpage>–<lpage>488</lpage>. <ext-link xlink:href="10.5962/p.417732" ext-link-type="doi" xlink:type="simple">https://doi.org/10.5962/p.417732</ext-link></mixed-citation></ref><ref id="B90"><mixed-citation xmlns:xlink="http://www.w3.org/1999/xlink" xlink:type="simple"><person-group><name name-style="western"><surname>Torres-Garcia</surname><given-names>D</given-names></name><name name-style="western"><surname>Gené</surname><given-names>J</given-names></name><etal/></person-group> (<year>2023</year>) Insights into Some Onygenalean <tp:taxon-name><tp:taxon-name-part taxon-name-part-type="kingdom">Fungi</tp:taxon-name-part></tp:taxon-name> from Freshwater Sediments in Spain and Description of Novel Taxa. Journal of Fungi 9: 1129. <ext-link xlink:href="10.3390/jof9121129" ext-link-type="doi" xlink:type="simple">https://doi.org/10.3390/jof9121129</ext-link></mixed-citation></ref></ref-list></tp:taxon-treatment>
