# Supplementary material for: ﻿ Onygenales from marine sediments: diversity, novel taxa, global distribution, and adaptability to the marine environment
Source: IMA Fungus. 2025 Sep 4;16:e158470. doi: 10.3897/imafungus.16.158470 (PMC12457909; doi:10.3897/imafungus.16.158470)
Supplement: XML Treatment for Malbranchea seminuda [file imafungus.16.158470-treatment6.xml]

<!DOCTYPE tp:taxon-treatment
  PUBLIC "-//TaxonX//DTD Taxonomic Treatment Publishing DTD v0 20100105//EN" "tax-treatment-NSO.dtd">
<tp:taxon-treatment xmlns:tp="http://www.plazi.org/taxpub"><tp:treatment-meta><kwd-group><label>Taxon classification</label><kwd>
                <named-content content-type="kingdom">Animalia</named-content>
              </kwd><kwd>
                <named-content content-type="order">Onygenales</named-content>
              </kwd><kwd>
                <named-content content-type="family">Gymnoascaceae</named-content>
              </kwd></kwd-group><mixed-citation publication-type="journal"><person-group><name><surname>Guerra-Mateo</surname><given-names>Daniel</given-names></name><name><surname>Gené</surname><given-names>Josepa</given-names></name><name><surname>Becker</surname><given-names>Pierre</given-names></name><name><surname>Cano-Lira</surname><given-names>José F.</given-names></name></person-group><article-title>﻿ <italic><tp:taxon-name><tp:taxon-name-part taxon-name-part-type="order">Onygenales</tp:taxon-name-part></tp:taxon-name></italic> from marine sediments: diversity, novel taxa, global distribution, and adaptability to the marine environment</article-title><source>IMA Fungus</source><day>04</day><month>09</month><year>2025</year><volume>16</volume><pub-id pub-id-type="doi">10.3897/imafungus.16.158470</pub-id></mixed-citation></tp:treatment-meta><tp:nomenclature><label>﻿</label><tp:taxon-name><object-id xmlns:xlink="http://www.w3.org/1999/xlink" content-type="arpha" xlink:type="simple">84078856-EA01-5B2D-80A2-95BA4FC19A09</object-id>
              <tp:taxon-name-part taxon-name-part-type="genus" reg="Malbranchea">Malbranchea</tp:taxon-name-part>
              <tp:taxon-name-part taxon-name-part-type="species" reg="seminuda">seminuda</tp:taxon-name-part>
              <object-id xmlns:xlink="http://www.w3.org/1999/xlink" content-type="mycobank" xlink:type="simple">856496</object-id>
            </tp:taxon-name><tp:taxon-authority>Guerra-Mateo, Cano &amp; Gené</tp:taxon-authority><tp:taxon-status xmlns:xlink="http://www.w3.org/1999/xlink" xlink:type="simple">sp. nov.</tp:taxon-status><xref ref-type="fig" rid="F9">Fig. 10</xref></tp:nomenclature><tp:treatment-sec sec-type="etymology" id="SECID0EXNDK"><title>Etymology.</title><p>Latin <italic>semi</italic>-, half, and Latin <italic>nūda</italic>, naked, referring to the ascomata with slightly differentiated peridial hyphae.</p><fig id="F9" position="float" orientation="portrait"><object-id xmlns:xlink="http://www.w3.org/1999/xlink" content-type="doi" xlink:type="simple">10.3897/imafungus.16.158470.figure10</object-id><object-id xmlns:xlink="http://www.w3.org/1999/xlink" content-type="arpha" xlink:type="simple">F4C098FB-C301-586F-BA15-B3E6620AE814</object-id><label>Figure 10.</label><caption><p><italic><tp:taxon-name><tp:taxon-name-part taxon-name-part-type="genus" reg="Malbranchea">Malbranchea</tp:taxon-name-part> <tp:taxon-name-part taxon-name-part-type="species" reg="seminuda">seminuda</tp:taxon-name-part></tp:taxon-name></italic> (ex-type <abbrev xmlns:xlink="http://www.w3.org/1999/xlink" xlink:title="Faculty of Medicine in Reus" id="ABBRID0E4ODK" xlink:type="simple">FMR</abbrev> 19403). A. Colonies on <abbrev xmlns:xlink="http://www.w3.org/1999/xlink" xlink:title="potato dextrose agar" id="ABBRID0EBPDK" xlink:type="simple">PDA</abbrev>, <abbrev xmlns:xlink="http://www.w3.org/1999/xlink" xlink:title="phytone yeast extract agar" id="ABBRID0EFPDK" xlink:type="simple">PYE</abbrev>, and <abbrev xmlns:xlink="http://www.w3.org/1999/xlink" xlink:title="oatmeal agar" id="ABBRID0EJPDK" xlink:type="simple">OA</abbrev> after 14 days at 25 °C. B, C. Ascomata. D. Peridial hyphae ornamentation under <abbrev xmlns:xlink="http://www.w3.org/1999/xlink" xlink:title="Scanning electron microscopy" id="ABBRID0EWPDK" xlink:type="simple">SEM</abbrev>. E. Asci. F. Ascospores under light microscopy. G. Ascospore ornamentation under <abbrev xmlns:xlink="http://www.w3.org/1999/xlink" xlink:title="Scanning electron microscopy" id="ABBRID0E1PDK" xlink:type="simple">SEM</abbrev>. H–J. Fertile hyphae and arthroconidia. Scale bars: 25 µm (C); 10 µm (E, F, H–J); 5 µm (G); 2.5 µm (D).</p></caption><graphic xmlns:xlink="http://www.w3.org/1999/xlink" xlink:href="imafungus-16-e158470-g010.jpg" position="float" orientation="portrait" xlink:type="simple" id="oo_1409055.jpg"><uri content-type="original_file" xlink:type="simple">https://binary.pensoft.net/fig/1409055</uri></graphic></fig></tp:treatment-sec><tp:treatment-sec sec-type="material" id="SECID0EMQDK"><title>Type.</title><p>Spain • Catalonia, Mediterranean coast, Tarragona, Platja del Miracle, <named-content xmlns:xlink="http://www.w3.org/1999/xlink" content-type="dwc:verbatimCoordinates" xlink:type="simple"><named-content content-type="geo-json" specific-use="{&#34;type&#34;:&#34;Point&#34;,&#34;coordinates&#34;:[1.262222,41.101667]}" id="NCID0EVQDK" xlink:type="simple">41°6'6"N, 1°15'44"E</named-content></named-content>, from sediments at 27 m depth, June 2021, G. Quiroga-Jofre &amp; D. Guerra-Mateo (holotype CBS H-25614, ex-type <abbrev xmlns:xlink="http://www.w3.org/1999/xlink" xlink:title="Faculty of Medicine in Reus" id="ABBRID0E1QDK" xlink:type="simple">FMR</abbrev> 19403, CBS 152722).</p></tp:treatment-sec><tp:treatment-sec sec-type="description" id="SECID0E5QDK"><title>Description.</title><p><bold><italic>Saprobic</italic></bold> from marine environment. <bold><italic>Mycelium</italic></bold> superficial and immersed, composed of hyaline, septate, branched, smooth-walled, 2.5–3 µm wide hyphae. <bold><italic>Asexual morph</italic></bold> with straight, branched, cylindrical, 2.5–3 µm wide fertile hyphae, giving rise to arthroconidia in a random disposition. <bold><italic>Arthroconidia</italic></bold> enteroarthric, 0–1-septate, hyaline, smooth- and thin-walled, cylindrical to subcylindrical or T-shaped, (4–)12–13(–14.5) × 2.5–3 µm; secession rhexolytic. <bold><italic>Sexual morph</italic></bold> homothallic. <bold><italic>Gymnothecia</italic></bold> observed in all media tested, superficial, aggregated, white to pale yellow, turning pale orange-brown in old cultures (8 weeks), globose to subglobose, 350–500 µm diam.; peridium composed of a subtle network of hyphae, septate, branched, hyaline to pale yellow, verruculose to verrucose (tuberculate under <abbrev xmlns:xlink="http://www.w3.org/1999/xlink" xlink:title="Scanning electron microscopy" id="ABBRID0E4SDK" xlink:type="simple">SEM</abbrev>), 2.5–3 µm wide. <bold><italic>Asci</italic></bold> 8-spored, evanescent, irregularly disposed, subglobose or pyriform, 11.5–14 × 9–10.5 µm. <bold><italic>Ascospores</italic></bold> unicellular, pale yellow, reticulate (reticulation regular with polygonal meshes and conspicuous ridges under <abbrev xmlns:xlink="http://www.w3.org/1999/xlink" xlink:title="Scanning electron microscopy" id="ABBRID0EHTDK" xlink:type="simple">SEM</abbrev>), thick-walled, globose, 4–5 µm diam.</p></tp:treatment-sec><tp:treatment-sec sec-type="description" id="SECID0ELTDK"><title>Culture characteristics</title><p>(after 14 days at 25 °C). Colonies on <abbrev xmlns:xlink="http://www.w3.org/1999/xlink" xlink:title="oatmeal agar" id="ABBRID0ERTDK" xlink:type="simple">OA</abbrev> reaching 30 mm, flat, with sparse white aerial mycelium at center and glabrous towards periphery, margin diffuse, ascomata abundant and densely aggregated in a concentric ring; reverse uncolored. On <abbrev xmlns:xlink="http://www.w3.org/1999/xlink" xlink:title="potato dextrose agar" id="ABBRID0EVTDK" xlink:type="simple">PDA</abbrev>, 37 mm diam., slightly floccose, with concentrical rings, greenish yellow (1A6), margin entire and diffuse, ascomata abundant arranged in concentric rings; reverse brownish yellow (5C8) at center, yellowish brown (5E8) and yellowish white (1A2) at periphery. On <abbrev xmlns:xlink="http://www.w3.org/1999/xlink" xlink:title="phytone yeast extract agar" id="ABBRID0EZTDK" xlink:type="simple">PYE</abbrev>, 44 mm diam., slightly raised with concentrical rings, radially sulcate, floccose, white (1A1) to greenish yellow (1A6), margin entire, submerged in the medium, ascomata abundant arranged in concentric rings; reverse uncolored. Diffusible pigment not observed in any of the media studied.</p></tp:treatment-sec><tp:treatment-sec sec-type="Cardinal temperatures for growth" id="SECID0E4TDK"><title>Cardinal temperatures for growth.</title><p>Minimum 5 °C (1 mm), optimum 25 °C (37 mm), maximum 30 °C (24 mm).</p></tp:treatment-sec><tp:treatment-sec sec-type="habitat" id="SECID0ECUDK"><title>Habitat and geographic distribution.</title><p>Marine sediments in Spain. In GlobalFungi, in soil from different environments (forest, shrubland, and grassland) and marine and terrestrial sediments. Germany, Greece, the Netherlands, South Africa, Spain, the USA, and Zimbabwe (Fig. <xref ref-type="fig" rid="F3">4</xref>).</p></tp:treatment-sec><tp:treatment-sec sec-type="notes" id="SECID0EMUDK"><title>Notes.</title><p><italic><tp:taxon-name><tp:taxon-name-part taxon-name-part-type="genus" reg="Malbranchea">Malbranchea</tp:taxon-name-part> <tp:taxon-name-part taxon-name-part-type="species" reg="seminuda">seminuda</tp:taxon-name-part></tp:taxon-name></italic> is phylogenetically related to <italic><tp:taxon-name><tp:taxon-name-part taxon-name-part-type="genus" reg="Malbranchea">M.</tp:taxon-name-part> <tp:taxon-name-part taxon-name-part-type="species" reg="longispora">longispora</tp:taxon-name-part></tp:taxon-name></italic> and <italic><tp:taxon-name><tp:taxon-name-part taxon-name-part-type="genus" reg="Malbranchea">M.</tp:taxon-name-part> <tp:taxon-name-part taxon-name-part-type="species" reg="multiseptata">multiseptata</tp:taxon-name-part></tp:taxon-name></italic> (Fig. <xref ref-type="fig" rid="F2">3</xref>). The three species produce an asexual morph consisting of hyaline and smooth-walled enteroarthric conidia. However, they differ in conidia disposition and size, with <italic><tp:taxon-name><tp:taxon-name-part taxon-name-part-type="genus" reg="Malbranchea">M.</tp:taxon-name-part> <tp:taxon-name-part taxon-name-part-type="species" reg="longispora">longispora</tp:taxon-name-part></tp:taxon-name></italic> showing straight chains of larger conidia (4–24 × 1–5.5 µm) (<xref ref-type="bibr" rid="B10">Crous et al. 2013</xref>), <italic><tp:taxon-name><tp:taxon-name-part taxon-name-part-type="genus" reg="Malbranchea">M.</tp:taxon-name-part> <tp:taxon-name-part taxon-name-part-type="species" reg="seminuda">seminuda</tp:taxon-name-part></tp:taxon-name></italic> displaying straight chains of medium-size conidia (4–)12–13(–14.5) × 2.5–3 µm, and <italic><tp:taxon-name><tp:taxon-name-part taxon-name-part-type="genus" reg="Malbranchea">M.</tp:taxon-name-part> <tp:taxon-name-part taxon-name-part-type="species" reg="multiseptata">multiseptata</tp:taxon-name-part></tp:taxon-name></italic> producing straight and sinuous chains of smaller conidia (3–9 × 1.5–2 µm) (<xref ref-type="bibr" rid="B77">Rodríguez-Andrade et al. 2021</xref>). In addition, only <italic><tp:taxon-name><tp:taxon-name-part taxon-name-part-type="genus" reg="Malbranchea">M.</tp:taxon-name-part> <tp:taxon-name-part taxon-name-part-type="species" reg="seminuda">seminuda</tp:taxon-name-part></tp:taxon-name></italic> and <italic><tp:taxon-name><tp:taxon-name-part taxon-name-part-type="genus" reg="Malbranchea">M.</tp:taxon-name-part> <tp:taxon-name-part taxon-name-part-type="species" reg="longispora">longispora</tp:taxon-name-part></tp:taxon-name></italic> produce sexual morphs, which differ in the peridium morphology; while the former species shows a subtle network of hyaline and verruculose to verrucose hyphae, <italic><tp:taxon-name><tp:taxon-name-part taxon-name-part-type="genus" reg="Malbranchea">M.</tp:taxon-name-part> <tp:taxon-name-part taxon-name-part-type="species" reg="longispora">longispora</tp:taxon-name-part></tp:taxon-name></italic> displays a conspicuous network of pale yellow to orange-brown, thick-walled, tuberculate hyphae (<xref ref-type="bibr" rid="B10">Crous et al. 2013</xref>). Other phylogenetically distant species with ascomata morphologically similar to those of <italic><tp:taxon-name><tp:taxon-name-part taxon-name-part-type="genus" reg="Malbranchea">M.</tp:taxon-name-part> <tp:taxon-name-part taxon-name-part-type="species" reg="seminuda">seminuda</tp:taxon-name-part></tp:taxon-name></italic> are <italic><tp:taxon-name><tp:taxon-name-part taxon-name-part-type="genus" reg="Malbranchea">M.</tp:taxon-name-part> <tp:taxon-name-part taxon-name-part-type="species" reg="concentrica">concentrica</tp:taxon-name-part></tp:taxon-name></italic> and <italic><tp:taxon-name><tp:taxon-name-part taxon-name-part-type="genus" reg="Malbranchea">M.</tp:taxon-name-part> <tp:taxon-name-part taxon-name-part-type="species" reg="kuehnii">kuehnii</tp:taxon-name-part></tp:taxon-name></italic>. The three species can be distinguished by the ornamentation pattern of the peridial hyphae, being verrucose in <italic><tp:taxon-name><tp:taxon-name-part taxon-name-part-type="genus" reg="Malbranchea">M.</tp:taxon-name-part> <tp:taxon-name-part taxon-name-part-type="species" reg="seminuda">seminuda</tp:taxon-name-part></tp:taxon-name></italic> and <italic><tp:taxon-name><tp:taxon-name-part taxon-name-part-type="genus" reg="Malbranchea">M.</tp:taxon-name-part> <tp:taxon-name-part taxon-name-part-type="species" reg="kuehnii">kuehnii</tp:taxon-name-part></tp:taxon-name></italic> but smooth-walled in <italic><tp:taxon-name><tp:taxon-name-part taxon-name-part-type="genus" reg="Malbranchea">M.</tp:taxon-name-part> <tp:taxon-name-part taxon-name-part-type="species" reg="concentrica">concentrica</tp:taxon-name-part></tp:taxon-name></italic> (<xref ref-type="bibr" rid="B84">Solé et al. 2002</xref>). <italic><tp:taxon-name><tp:taxon-name-part taxon-name-part-type="genus" reg="Malbranchea">Malbranchea</tp:taxon-name-part> <tp:taxon-name-part taxon-name-part-type="species" reg="seminuda">seminuda</tp:taxon-name-part></tp:taxon-name></italic> differs from <italic><tp:taxon-name><tp:taxon-name-part taxon-name-part-type="genus" reg="Malbranchea">M.</tp:taxon-name-part> <tp:taxon-name-part taxon-name-part-type="species" reg="kuehnii">kuehnii</tp:taxon-name-part></tp:taxon-name></italic> in the colour of the ascospores (pale yellow vs. hyaline, respectively) and colonies on <abbrev xmlns:xlink="http://www.w3.org/1999/xlink" xlink:title="potato dextrose agar" id="ABBRID0E32DK" xlink:type="simple">PDA</abbrev> (greenish-yellow vs. brown, respectively) (<xref ref-type="bibr" rid="B84">Solé et al. 2002</xref>).</p></tp:treatment-sec><tp:treatment-sec><!--Section generated to contain objects referenced in tp:taxon-treatment.--><fig id="F3" position="float" orientation="portrait"><object-id xmlns:xlink="http://www.w3.org/1999/xlink" content-type="doi" xlink:type="simple">10.3897/imafungus.16.158470.figure4</object-id><object-id xmlns:xlink="http://www.w3.org/1999/xlink" content-type="arpha" xlink:type="simple">858732C8-EE0C-5FFE-B54E-F120ED7C7252</object-id><label>Figure 4.</label><caption><p>Biogeographical data extracted from the GlobalFungi v.10.0 (release version 5.0) database (accessed in December 2024). A. Geographic distribution of ITS1 and ITS2 environmental sequences representing the species of <italic><tp:taxon-name><tp:taxon-name-part taxon-name-part-type="genus" reg="Deilomyces">Deilomyces</tp:taxon-name-part></tp:taxon-name></italic>, <italic><tp:taxon-name><tp:taxon-name-part taxon-name-part-type="genus" reg="Gymnoascoideus">Gymnoascoideus</tp:taxon-name-part></tp:taxon-name></italic>, and <italic><tp:taxon-name><tp:taxon-name-part taxon-name-part-type="genus" reg="Malbranchea">Malbranchea</tp:taxon-name-part></tp:taxon-name></italic> recovered from marine sediments in this study. B. Pie charts representing the substrates where each species has been detected. When rare substrates are masked in the pie chart, an additional chart is provided excluding the major substrates.</p></caption><graphic xmlns:xlink="http://www.w3.org/1999/xlink" xlink:href="imafungus-16-e158470-g004.jpg" position="float" orientation="portrait" xlink:type="simple" id="oo_1409049.jpg"><uri content-type="original_file" xlink:type="simple">https://binary.pensoft.net/fig/1409049</uri></graphic></fig><fig id="F2" position="float" orientation="portrait"><object-id xmlns:xlink="http://www.w3.org/1999/xlink" content-type="doi" xlink:type="simple">10.3897/imafungus.16.158470.figure3</object-id><object-id xmlns:xlink="http://www.w3.org/1999/xlink" content-type="arpha" xlink:type="simple">B2F39A30-E4A5-5730-8948-33AE8165C82C</object-id><label>Figure 3.</label><caption><p>Phylogenetic tree inferred from a concatenated ITS–LSU–<italic><abbrev xmlns:xlink="http://www.w3.org/1999/xlink" xlink:title="β-tubulin" id="ABBRID0ERMBI" xlink:type="simple">tub2</abbrev></italic> alignment of 53 strains representing the genus <italic><tp:taxon-name><tp:taxon-name-part taxon-name-part-type="genus" reg="Malbranchea">Malbranchea</tp:taxon-name-part></tp:taxon-name></italic>. The tree is rooted to <italic><tp:taxon-name><tp:taxon-name-part taxon-name-part-type="genus" reg="Auxarthronopsis">Auxarthronopsis</tp:taxon-name-part> <tp:taxon-name-part taxon-name-part-type="species" reg="bandhavgarhensis">bandhavgarhensis</tp:taxon-name-part></tp:taxon-name></italic> CBS 134524 and <italic><tp:taxon-name><tp:taxon-name-part taxon-name-part-type="genus" reg="Neogymnomyces">Neogymnomyces</tp:taxon-name-part> <tp:taxon-name-part taxon-name-part-type="species" reg="demonbreunii">demonbreunii</tp:taxon-name-part></tp:taxon-name></italic> CBS 427.70. Numbers at the branches indicate support values (IQ-Tree-UFBS/<abbrev xmlns:xlink="http://www.w3.org/1999/xlink" xlink:title="Bayesian inference" id="ABBRID0ESNBI" xlink:type="simple">BI</abbrev>-PP) above 90%/0.95. Fully supported branches (100/1) are highlighted in bold. Strains recovered in this work and the associated species are highlighted in bold. Quotation marks indicate strains with unresolved taxonomy. Putative novel species are highlighted in blue. Ex-type strains are indicated with <sup>T</sup>. The scale bar represents the expected number of changes per site.</p></caption><graphic xmlns:xlink="http://www.w3.org/1999/xlink" xlink:href="imafungus-16-e158470-g003.jpg" position="float" orientation="portrait" xlink:type="simple" id="oo_1409048.jpg"><uri content-type="original_file" xlink:type="simple">https://binary.pensoft.net/fig/1409048</uri></graphic></fig></tp:treatment-sec><ref-list><ref id="B10"><mixed-citation xmlns:xlink="http://www.w3.org/1999/xlink" xlink:type="simple"><person-group><name name-style="western"><surname>Crous</surname><given-names>PW</given-names></name><name name-style="western"><surname>Wingfield</surname><given-names>MJ</given-names></name><etal/></person-group> (<year>2013</year>) <article-title>Fungal Planet description sheets: 154–213.</article-title><source>Persoonia - Molecular Phylogeny and Evolution of Fungi</source><volume>31</volume>: <fpage>188</fpage>–<lpage>296</lpage>. <ext-link xlink:href="10.3767/003158513X675925" ext-link-type="doi" xlink:type="simple">https://doi.org/10.3767/003158513X675925</ext-link></mixed-citation></ref><ref id="B77"><mixed-citation xmlns:xlink="http://www.w3.org/1999/xlink" xlink:type="simple"><person-group><name name-style="western"><surname>Rodríguez-Andrade</surname><given-names>E</given-names></name><name name-style="western"><surname>Cano-Lira</surname><given-names>JF</given-names></name><etal/></person-group> (<year>2021</year>) A revision of malbranchea-like fungi from clinical specimens in the United States of America reveals unexpected novelty. IMA Fungus 12: 25. <ext-link xlink:href="10.1186/s43008-021-00075-x" ext-link-type="doi" xlink:type="simple">https://doi.org/10.1186/s43008-021-00075-x</ext-link></mixed-citation></ref><ref id="B84"><mixed-citation xmlns:xlink="http://www.w3.org/1999/xlink" xlink:type="simple"><person-group><name name-style="western"><surname>Solé</surname><given-names>M</given-names></name><name name-style="western"><surname>Cano</surname><given-names>J</given-names></name><etal/></person-group> (<year>2002</year>) <article-title>Two new species of <italic><tp:taxon-name><tp:taxon-name-part taxon-name-part-type="genus">Auxarthron</tp:taxon-name-part></tp:taxon-name></italic> morphologically and genetically close to <tp:taxon-name><tp:taxon-name-part taxon-name-part-type="genus">A.</tp:taxon-name-part> <tp:taxon-name-part taxon-name-part-type="species">kuehnii</tp:taxon-name-part></tp:taxon-name>.</article-title><source>Studies in Mycology</source><volume>47</volume>: <fpage>103</fpage>–<lpage>109</lpage>.</mixed-citation></ref></ref-list></tp:taxon-treatment>
