# Supplementary material for: ﻿ Onygenales from marine sediments: diversity, novel taxa, global distribution, and adaptability to the marine environment
Source: IMA Fungus. 2025 Sep 4;16:e158470. doi: 10.3897/imafungus.16.158470 (PMC12457909; doi:10.3897/imafungus.16.158470)
Supplement: XML Treatment for Malbranchea sexualis [file imafungus.16.158470-treatment7.xml]

<!DOCTYPE tp:taxon-treatment
  PUBLIC "-//TaxonX//DTD Taxonomic Treatment Publishing DTD v0 20100105//EN" "tax-treatment-NSO.dtd">
<tp:taxon-treatment xmlns:tp="http://www.plazi.org/taxpub"><tp:treatment-meta><kwd-group><label>Taxon classification</label><kwd>
                <named-content content-type="kingdom">Animalia</named-content>
              </kwd><kwd>
                <named-content content-type="order">Onygenales</named-content>
              </kwd><kwd>
                <named-content content-type="family">Gymnoascaceae</named-content>
              </kwd></kwd-group><mixed-citation publication-type="journal"><person-group><name><surname>Guerra-Mateo</surname><given-names>Daniel</given-names></name><name><surname>Gené</surname><given-names>Josepa</given-names></name><name><surname>Becker</surname><given-names>Pierre</given-names></name><name><surname>Cano-Lira</surname><given-names>José F.</given-names></name></person-group><article-title>﻿ <italic><tp:taxon-name><tp:taxon-name-part taxon-name-part-type="order">Onygenales</tp:taxon-name-part></tp:taxon-name></italic> from marine sediments: diversity, novel taxa, global distribution, and adaptability to the marine environment</article-title><source>IMA Fungus</source><day>04</day><month>09</month><year>2025</year><volume>16</volume><pub-id pub-id-type="doi">10.3897/imafungus.16.158470</pub-id></mixed-citation></tp:treatment-meta><tp:nomenclature><label>﻿</label><tp:taxon-name><object-id xmlns:xlink="http://www.w3.org/1999/xlink" content-type="arpha" xlink:type="simple">B3D0C136-EC33-524D-B5D5-4E2D8E0E268A</object-id>
              <tp:taxon-name-part taxon-name-part-type="genus" reg="Malbranchea">Malbranchea</tp:taxon-name-part>
              <tp:taxon-name-part taxon-name-part-type="species" reg="sexualis">sexualis</tp:taxon-name-part>
              <object-id xmlns:xlink="http://www.w3.org/1999/xlink" content-type="mycobank" xlink:type="simple">856499</object-id>
            </tp:taxon-name><tp:taxon-authority>Guerra-Mateo, Cano &amp; Gené</tp:taxon-authority><tp:taxon-status xmlns:xlink="http://www.w3.org/1999/xlink" xlink:type="simple">sp. nov.</tp:taxon-status><xref ref-type="fig" rid="F10">Fig. 11</xref></tp:nomenclature><tp:treatment-sec sec-type="etymology" id="SECID0ES4DK"><title>Etymology.</title><p>Latin <italic>sexus</italic>, sex, referring to the exclusive presence of the sexual morph in the type strain.</p><fig id="F10" position="float" orientation="portrait"><object-id xmlns:xlink="http://www.w3.org/1999/xlink" content-type="doi" xlink:type="simple">10.3897/imafungus.16.158470.figure11</object-id><object-id xmlns:xlink="http://www.w3.org/1999/xlink" content-type="arpha" xlink:type="simple">C4CD1D34-090A-5C32-8323-3FEDFAD24CE9</object-id><label>Figure 11.</label><caption><p><italic><tp:taxon-name><tp:taxon-name-part taxon-name-part-type="genus" reg="Malbranchea">Malbranchea</tp:taxon-name-part> <tp:taxon-name-part taxon-name-part-type="species" reg="sexualis">sexualis</tp:taxon-name-part></tp:taxon-name></italic> (ex-type <abbrev xmlns:xlink="http://www.w3.org/1999/xlink" xlink:title="Faculty of Medicine in Reus" id="ABBRID0EN5DK" xlink:type="simple">FMR</abbrev> 20852). A. Colonies on <abbrev xmlns:xlink="http://www.w3.org/1999/xlink" xlink:title="potato dextrose agar" id="ABBRID0ER5DK" xlink:type="simple">PDA</abbrev>, <abbrev xmlns:xlink="http://www.w3.org/1999/xlink" xlink:title="phytone yeast extract agar" id="ABBRID0EV5DK" xlink:type="simple">PYE</abbrev>, and <abbrev xmlns:xlink="http://www.w3.org/1999/xlink" xlink:title="oatmeal agar" id="ABBRID0EZ5DK" xlink:type="simple">OA</abbrev> after 14 days at 25 °C. B, C. Ascomata. D. Peridial hyphae ornamentation under <abbrev xmlns:xlink="http://www.w3.org/1999/xlink" xlink:title="Scanning electron microscopy" id="ABBRID0EG6DK" xlink:type="simple">SEM</abbrev>. E, F. Asci and ascospores under light microscopy. G. Ascospore ornamentation under <abbrev xmlns:xlink="http://www.w3.org/1999/xlink" xlink:title="Scanning electron microscopy" id="ABBRID0EK6DK" xlink:type="simple">SEM</abbrev>. Scale bars: 50 µm (C); 10 µm (D–F); 1 µm (G).</p></caption><graphic xmlns:xlink="http://www.w3.org/1999/xlink" xlink:href="imafungus-16-e158470-g011.jpg" position="float" orientation="portrait" xlink:type="simple" id="oo_1409056.jpg"><uri content-type="original_file" xlink:type="simple">https://binary.pensoft.net/fig/1409056</uri></graphic></fig></tp:treatment-sec><tp:treatment-sec sec-type="material" id="SECID0ET6DK"><title>Type.</title><p>Spain • Catalonia, Mediterranean coast, discharging area of the Ebro River, <named-content xmlns:xlink="http://www.w3.org/1999/xlink" content-type="dwc:verbatimCoordinates" xlink:type="simple"><named-content content-type="geo-json" specific-use="{&#34;type&#34;:&#34;Point&#34;,&#34;coordinates&#34;:[0.925278,40.739167]}" id="NCID0E36DK" xlink:type="simple">40°44'21"N, 0°55'31"E</named-content></named-content>, from sediments at 27 m depth, May 2023, Q. Roca &amp; D. Guerra-Mateo (holotype CBS H-25617, ex-type <abbrev xmlns:xlink="http://www.w3.org/1999/xlink" xlink:title="Faculty of Medicine in Reus" id="ABBRID0EBAEK" xlink:type="simple">FMR</abbrev> 20852, CBS 152726).</p></tp:treatment-sec><tp:treatment-sec sec-type="description" id="SECID0EFAEK"><title>Description.</title><p><bold><italic>Saprobic</italic></bold> on marine sediments. <bold><italic>Mycelium</italic></bold> superficial and immersed, composed of hyaline, septate, branched, smooth-walled, 1.5–2 µm wide hyphae. <bold><italic>Racket hyphae</italic></bold> present. <bold><italic>Asexual morph</italic></bold> not observed. <bold><italic>Sexual morph</italic></bold> homothallic. <bold><italic>Gymnothecia</italic></bold> observed on <abbrev xmlns:xlink="http://www.w3.org/1999/xlink" xlink:title="oatmeal agar" id="ABBRID0EWBEK" xlink:type="simple">OA</abbrev>, superficial, single or confluent, pale yellow, globose to subglobose, 250–420 µm diam. (excluding appendages); peridium composed of a conspicuous network of hyphae, septate, branched, hyaline to orange-brown, asperulate, thick-walled and cylindrical, 3–4.5 µm wide, with short and long lateral appendages; short appendages arising at acute angles, spine-like, with subacute to rounded ends, orange-brown, finely asperulate, 15–25 µm long; long appendages arising from peridium at acute and subacute angles, unbranched, straight or curved, cylindrical, progressively tapering terminally, orange-brown, asperulate and thick-walled toward the base, paler and smooth terminally, with a rounded or subacute curved apex and mostly with a basal knuckle-joint, 150–340 µm long. <bold><italic>Asci</italic></bold> 8-spored, evanescent, irregularly disposed, globose, subglobose, or pyriform, 6–8 × 4.5–5.5 µm. <bold><italic>Ascospores</italic></bold> unicellular, pale yellow, smooth-walled to slightly echinulate (reticulation regular with smooth polygonal meshes under <abbrev xmlns:xlink="http://www.w3.org/1999/xlink" xlink:title="Scanning electron microscopy" id="ABBRID0EJCEK" xlink:type="simple">SEM</abbrev>), thick-walled, globose, 2–2.5 µm diam.</p></tp:treatment-sec><tp:treatment-sec sec-type="description" id="SECID0ENCEK"><title>Culture characteristics</title><p>(after 14 days at 25 °C). Colonies on <abbrev xmlns:xlink="http://www.w3.org/1999/xlink" xlink:title="oatmeal agar" id="ABBRID0ETCEK" xlink:type="simple">OA</abbrev> reaching 20 mm diam., flat with sparse aerial mycelium, yellowish white (4A2) at initial stages, brownish yellow (5C7) when mature, margin entire, ascomata abundant and densely aggregated in center; reverse orange (5B8) to pale orange (5A3). On <abbrev xmlns:xlink="http://www.w3.org/1999/xlink" xlink:title="potato dextrose agar" id="ABBRID0EXCEK" xlink:type="simple">PDA</abbrev>, 22–26 mm diam., crateriform, radially sulcate at periphery, light orange to orange, velvety, margin entire to slightly lobate; reverse brownish orange (7C8) at center, deep yellow (4A8) towards periphery. On <abbrev xmlns:xlink="http://www.w3.org/1999/xlink" xlink:title="phytone yeast extract agar" id="ABBRID0E2CEK" xlink:type="simple">PYE</abbrev>, 26–28 mm diam., elevated, slightly crateriform, radially sulcate, velvety, deep yellow (4A8) at center, light orange (5A5) towards periphery, margin entire, slightly lobate; reverse brownish orange (7C8) to deep yellow (4A8). Diffusible pigment not observed in any of the media studied.</p></tp:treatment-sec><tp:treatment-sec sec-type="Cardinal temperatures for growth" id="SECID0E6CEK"><title>Cardinal temperatures for growth.</title><p>Minimum 5 °C (1.5 mm), optimum 25 °C (22–26 mm), maximum 30 °C (14 mm).</p></tp:treatment-sec><tp:treatment-sec sec-type="habitat" id="SECID0EEDEK"><title>Habitat and geographic distribution.</title><p>Marine sediments in Spain. In GlobalFungi, in rhizosphere soil and soil from different environments (forest, woodland, shrubland, grassland, desert, wetland, cropland, and urban), marine sediment, aquatic plant shoots, terrestrial plant shoots and roots. Australia, China, England, Estonia, Finland, Germany, Russia, Spain, Sweden, Tunisia, and the USA (Fig. <xref ref-type="fig" rid="F3">4</xref>).</p></tp:treatment-sec><tp:treatment-sec sec-type="notes" id="SECID0EODEK"><title>Notes.</title><p><italic><tp:taxon-name><tp:taxon-name-part taxon-name-part-type="genus" reg="Malbranchea">Malbranchea</tp:taxon-name-part> <tp:taxon-name-part taxon-name-part-type="species" reg="sexualis">sexualis</tp:taxon-name-part></tp:taxon-name></italic> represents an independent lineage phylogenetically related to <italic><tp:taxon-name><tp:taxon-name-part taxon-name-part-type="genus" reg="Malbranchea">M.</tp:taxon-name-part> <tp:taxon-name-part taxon-name-part-type="species" reg="gymnoascoides">gymnoascoides</tp:taxon-name-part></tp:taxon-name></italic>, <italic><tp:taxon-name><tp:taxon-name-part taxon-name-part-type="genus" reg="Malbranchea">M.</tp:taxon-name-part> <tp:taxon-name-part taxon-name-part-type="species" reg="ostraviensis">ostraviensis</tp:taxon-name-part></tp:taxon-name></italic>, <italic><tp:taxon-name><tp:taxon-name-part taxon-name-part-type="genus" reg="Malbranchea">M.</tp:taxon-name-part> <tp:taxon-name-part taxon-name-part-type="species" reg="phuphaphetensis">phuphaphetensis</tp:taxon-name-part></tp:taxon-name></italic>, and <italic><tp:taxon-name><tp:taxon-name-part taxon-name-part-type="genus" reg="Malbranchea">M.</tp:taxon-name-part> <tp:taxon-name-part taxon-name-part-type="species" reg="umbrina">umbrina</tp:taxon-name-part></tp:taxon-name></italic> (Fig. <xref ref-type="fig" rid="F2">3</xref>). Macroscopically these species are characterized by the production of colonies in shades of yellow and orange, with <italic><tp:taxon-name><tp:taxon-name-part taxon-name-part-type="genus" reg="Malbranchea">M.</tp:taxon-name-part> <tp:taxon-name-part taxon-name-part-type="species" reg="ostraviensis">ostraviensis</tp:taxon-name-part></tp:taxon-name></italic> being characterized by the production of a reddish diffusible pigment on MEA, <abbrev xmlns:xlink="http://www.w3.org/1999/xlink" xlink:title="potato dextrose agar" id="ABBRID0E1FEK" xlink:type="simple">PDA</abbrev>, and <abbrev xmlns:xlink="http://www.w3.org/1999/xlink" xlink:title="potato carrot agar" id="ABBRID0E5FEK" xlink:type="simple">PCA</abbrev> that has not been observed in the other species. Regarding the reproductive structures, <italic><tp:taxon-name><tp:taxon-name-part taxon-name-part-type="genus" reg="Malbranchea">M.</tp:taxon-name-part> <tp:taxon-name-part taxon-name-part-type="species" reg="sexualis">sexualis</tp:taxon-name-part></tp:taxon-name></italic> is characterized by exclusively producing the sexual morph, while <italic><tp:taxon-name><tp:taxon-name-part taxon-name-part-type="genus" reg="Malbranchea">M.</tp:taxon-name-part> <tp:taxon-name-part taxon-name-part-type="species" reg="phuphaphetensis">phuphaphetensis</tp:taxon-name-part></tp:taxon-name></italic> is only known by its asexual morph (<xref ref-type="bibr" rid="B71">Preedanon et al. 2023</xref>). On the other hand, <italic><tp:taxon-name><tp:taxon-name-part taxon-name-part-type="genus" reg="Malbranchea">M.</tp:taxon-name-part> <tp:taxon-name-part taxon-name-part-type="species" reg="gymnoascoides">gymnoascoides</tp:taxon-name-part></tp:taxon-name></italic>, <italic><tp:taxon-name><tp:taxon-name-part taxon-name-part-type="genus" reg="Malbranchea">M.</tp:taxon-name-part> <tp:taxon-name-part taxon-name-part-type="species" reg="ostraviensis">ostraviensis</tp:taxon-name-part></tp:taxon-name></italic>, and <italic><tp:taxon-name><tp:taxon-name-part taxon-name-part-type="genus" reg="Malbranchea">M.</tp:taxon-name-part> <tp:taxon-name-part taxon-name-part-type="species" reg="umbrina">umbrina</tp:taxon-name-part></tp:taxon-name></italic> produce both sexual and asexual morphs. The species that display sexual morph produce gymnothecia with similar features (i.e., yellow to brownish orange, asperulate peridial hyphae with short spine-like appendages and long appendages, globose to pyriform asci, and globose ascospores), but can be distinguished by the length of the peridial appendages and ascospore ornamentation. <italic><tp:taxon-name><tp:taxon-name-part taxon-name-part-type="genus" reg="Malbranchea">Malbranchea</tp:taxon-name-part> <tp:taxon-name-part taxon-name-part-type="species" reg="umbrina">umbrina</tp:taxon-name-part></tp:taxon-name></italic> displays the shortest appendages (5–72 µm) and reticulate ascospores (<xref ref-type="bibr" rid="B38">Hubka et al. 2013</xref>), <italic><tp:taxon-name><tp:taxon-name-part taxon-name-part-type="genus" reg="Malbranchea">M.</tp:taxon-name-part> <tp:taxon-name-part taxon-name-part-type="species" reg="ostraviensis">ostraviensis</tp:taxon-name-part></tp:taxon-name></italic> displays the longest appendages (350–600 µm) and smooth (reticulate with a central depression under <abbrev xmlns:xlink="http://www.w3.org/1999/xlink" xlink:title="Scanning electron microscopy" id="ABBRID0EAJEK" xlink:type="simple">SEM</abbrev>) ascospores (<xref ref-type="bibr" rid="B38">Hubka et al. 2013</xref>), and both <italic><tp:taxon-name><tp:taxon-name-part taxon-name-part-type="genus" reg="Malbranchea">M.</tp:taxon-name-part> <tp:taxon-name-part taxon-name-part-type="species" reg="sexualis">sexualis</tp:taxon-name-part></tp:taxon-name></italic> and <italic><tp:taxon-name><tp:taxon-name-part taxon-name-part-type="genus" reg="Malbranchea">M.</tp:taxon-name-part> <tp:taxon-name-part taxon-name-part-type="species" reg="gymnoascoides">gymnoascoides</tp:taxon-name-part></tp:taxon-name></italic> produce appendages of overlapping length (150–340 µm vs. 250–400 µm, respectively; <xref ref-type="bibr" rid="B77">Rodríguez-Andrade et al. 2021</xref>), but differ in ascospore ornamentation. While the ascospores in <italic><tp:taxon-name><tp:taxon-name-part taxon-name-part-type="genus" reg="Malbranchea">M.</tp:taxon-name-part> <tp:taxon-name-part taxon-name-part-type="species" reg="gymnoascoides">gymnoascoides</tp:taxon-name-part></tp:taxon-name></italic> are smooth-walled (<xref ref-type="bibr" rid="B77">Rodríguez-Andrade et al. 2021</xref>), those of <italic><tp:taxon-name><tp:taxon-name-part taxon-name-part-type="genus" reg="Malbranchea">M.</tp:taxon-name-part> <tp:taxon-name-part taxon-name-part-type="species" reg="sexualis">sexualis</tp:taxon-name-part></tp:taxon-name></italic> are smooth to slightly echinulate (reticulate under <abbrev xmlns:xlink="http://www.w3.org/1999/xlink" xlink:title="Scanning electron microscopy" id="ABBRID0E3KEK" xlink:type="simple">SEM</abbrev>). Although we have not observed the asexual morph for <italic><tp:taxon-name><tp:taxon-name-part taxon-name-part-type="genus" reg="Malbranchea">M.</tp:taxon-name-part> <tp:taxon-name-part taxon-name-part-type="species" reg="sexualis">sexualis</tp:taxon-name-part></tp:taxon-name></italic> in any of the media tested, the great phylogenetic distance and the morphological characters of the sexual morph confirm it as a novel species.</p></tp:treatment-sec><tp:treatment-sec><!--Section generated to contain objects referenced in tp:taxon-treatment.--><fig id="F3" position="float" orientation="portrait"><object-id xmlns:xlink="http://www.w3.org/1999/xlink" content-type="doi" xlink:type="simple">10.3897/imafungus.16.158470.figure4</object-id><object-id xmlns:xlink="http://www.w3.org/1999/xlink" content-type="arpha" xlink:type="simple">858732C8-EE0C-5FFE-B54E-F120ED7C7252</object-id><label>Figure 4.</label><caption><p>Biogeographical data extracted from the GlobalFungi v.10.0 (release version 5.0) database (accessed in December 2024). A. Geographic distribution of ITS1 and ITS2 environmental sequences representing the species of <italic><tp:taxon-name><tp:taxon-name-part taxon-name-part-type="genus" reg="Deilomyces">Deilomyces</tp:taxon-name-part></tp:taxon-name></italic>, <italic><tp:taxon-name><tp:taxon-name-part taxon-name-part-type="genus" reg="Gymnoascoideus">Gymnoascoideus</tp:taxon-name-part></tp:taxon-name></italic>, and <italic><tp:taxon-name><tp:taxon-name-part taxon-name-part-type="genus" reg="Malbranchea">Malbranchea</tp:taxon-name-part></tp:taxon-name></italic> recovered from marine sediments in this study. B. Pie charts representing the substrates where each species has been detected. When rare substrates are masked in the pie chart, an additional chart is provided excluding the major substrates.</p></caption><graphic xmlns:xlink="http://www.w3.org/1999/xlink" xlink:href="imafungus-16-e158470-g004.jpg" position="float" orientation="portrait" xlink:type="simple" id="oo_1409049.jpg"><uri content-type="original_file" xlink:type="simple">https://binary.pensoft.net/fig/1409049</uri></graphic></fig><fig id="F2" position="float" orientation="portrait"><object-id xmlns:xlink="http://www.w3.org/1999/xlink" content-type="doi" xlink:type="simple">10.3897/imafungus.16.158470.figure3</object-id><object-id xmlns:xlink="http://www.w3.org/1999/xlink" content-type="arpha" xlink:type="simple">B2F39A30-E4A5-5730-8948-33AE8165C82C</object-id><label>Figure 3.</label><caption><p>Phylogenetic tree inferred from a concatenated ITS–LSU–<italic><abbrev xmlns:xlink="http://www.w3.org/1999/xlink" xlink:title="β-tubulin" id="ABBRID0ERMBI" xlink:type="simple">tub2</abbrev></italic> alignment of 53 strains representing the genus <italic><tp:taxon-name><tp:taxon-name-part taxon-name-part-type="genus" reg="Malbranchea">Malbranchea</tp:taxon-name-part></tp:taxon-name></italic>. The tree is rooted to <italic><tp:taxon-name><tp:taxon-name-part taxon-name-part-type="genus" reg="Auxarthronopsis">Auxarthronopsis</tp:taxon-name-part> <tp:taxon-name-part taxon-name-part-type="species" reg="bandhavgarhensis">bandhavgarhensis</tp:taxon-name-part></tp:taxon-name></italic> CBS 134524 and <italic><tp:taxon-name><tp:taxon-name-part taxon-name-part-type="genus" reg="Neogymnomyces">Neogymnomyces</tp:taxon-name-part> <tp:taxon-name-part taxon-name-part-type="species" reg="demonbreunii">demonbreunii</tp:taxon-name-part></tp:taxon-name></italic> CBS 427.70. Numbers at the branches indicate support values (IQ-Tree-UFBS/<abbrev xmlns:xlink="http://www.w3.org/1999/xlink" xlink:title="Bayesian inference" id="ABBRID0ESNBI" xlink:type="simple">BI</abbrev>-PP) above 90%/0.95. Fully supported branches (100/1) are highlighted in bold. Strains recovered in this work and the associated species are highlighted in bold. Quotation marks indicate strains with unresolved taxonomy. Putative novel species are highlighted in blue. Ex-type strains are indicated with <sup>T</sup>. The scale bar represents the expected number of changes per site.</p></caption><graphic xmlns:xlink="http://www.w3.org/1999/xlink" xlink:href="imafungus-16-e158470-g003.jpg" position="float" orientation="portrait" xlink:type="simple" id="oo_1409048.jpg"><uri content-type="original_file" xlink:type="simple">https://binary.pensoft.net/fig/1409048</uri></graphic></fig></tp:treatment-sec><ref-list><ref id="B71"><mixed-citation xmlns:xlink="http://www.w3.org/1999/xlink" xlink:type="simple"><person-group><name name-style="western"><surname>Preedanon</surname><given-names>S</given-names></name><name name-style="western"><surname>Suetrong</surname><given-names>S</given-names></name><etal/></person-group> (<year>2023</year>) <article-title>Eight novel cave fungi in Thailand’s Satun Geopark.</article-title><source>Fungal Systematics and Evolution</source><volume>12</volume>: <fpage>1</fpage>–<lpage>30</lpage>. <ext-link xlink:href="10.3114/fuse.2023.12.01" ext-link-type="doi" xlink:type="simple">https://doi.org/10.3114/fuse.2023.12.01</ext-link></mixed-citation></ref><ref id="B38"><mixed-citation xmlns:xlink="http://www.w3.org/1999/xlink" xlink:type="simple"><person-group><name name-style="western"><surname>Hubka</surname><given-names>V</given-names></name><name name-style="western"><surname>Dobiasova</surname><given-names>S</given-names></name><etal/></person-group> (<year>2013</year>) <article-title><italic><tp:taxon-name><tp:taxon-name-part taxon-name-part-type="genus">Auxarthron</tp:taxon-name-part> <tp:taxon-name-part taxon-name-part-type="species">ostraviense</tp:taxon-name-part></tp:taxon-name></italic> sp. nov., and <italic><tp:taxon-name><tp:taxon-name-part taxon-name-part-type="genus">A.</tp:taxon-name-part> <tp:taxon-name-part taxon-name-part-type="species">umbrinum</tp:taxon-name-part></tp:taxon-name></italic> associated with non-dermatophytic onychomycosis.</article-title><source>Medical Mycology</source><volume>51</volume>: <fpage>614</fpage>–<lpage>624</lpage>. <ext-link xlink:href="10.3109/13693786.2013.770608" ext-link-type="doi" xlink:type="simple">https://doi.org/10.3109/13693786.2013.770608</ext-link></mixed-citation></ref><ref id="B77"><mixed-citation xmlns:xlink="http://www.w3.org/1999/xlink" xlink:type="simple"><person-group><name name-style="western"><surname>Rodríguez-Andrade</surname><given-names>E</given-names></name><name name-style="western"><surname>Cano-Lira</surname><given-names>JF</given-names></name><etal/></person-group> (<year>2021</year>) A revision of malbranchea-like fungi from clinical specimens in the United States of America reveals unexpected novelty. IMA Fungus 12: 25. <ext-link xlink:href="10.1186/s43008-021-00075-x" ext-link-type="doi" xlink:type="simple">https://doi.org/10.1186/s43008-021-00075-x</ext-link></mixed-citation></ref></ref-list></tp:taxon-treatment>
